# Supplementary material for: The Transcriptomes of Xiphinema index and Longidorus elongatus Suggest Independent Acquisition of Some Plant Parasitism Genes by Horizontal Gene Transfer in Early-Branching Nematodes
Source: Genes (Basel). 2017 Oct 23;8(10):287. doi: 10.3390/genes8100287 (PMC5664137; doi:10.3390/genes8100287)
Supplement: Supplementary file 1 [file genes-08-00287-s001.zip]

Archive with 10 entries (10 files):
- FigureS2-100best-MB-ML.pdf
- FiguresS1-250best.pdf
- TableS1-Normalized expression of X. index transcripts from stressed and unstressed libraries.xlsx
- TableS2-Putative_Contaminants.xlsx
- TableS3-437-Clade2-domains.xlsx
- TableS4-45-Clade2-shared.xlsx
- TableS5-91-Clade2-PPN.xlsx
- TableS6-HGT.xlsx
- TableS7-GO-enrichment-ed.xlsx
- TableS8-Blast-hits-description.xlsx
