# Supplementary material for: The Transcriptomes of Xiphinema index and Longidorus elongatus Suggest Independent Acquisition of Some Plant Parasitism Genes by Horizontal Gene Transfer in Early-Branching Nematodes
Source: Genes (Basel). 2017 Oct 23;8(10):287. doi: 10.3390/genes8100287 (PMC5664137; doi:10.3390/genes8100287)
Supplement: Supplementary file 1 [file genes-08-00287-s001.zip › TableS1-Normalized expression of X. index transcripts from stressed and unstressed libraries.xlsx]

## Sheet: Sheet1
	ERR2135872 - not stressed	ERR2135873 - stressed
XIPH08882	27.191	34.177
XIPH03804	6.661	10.689
XIPH27823	7.302	5.791
XIPH28228	5.286	6.717
XIPH04615	2.545	3.563
XIPH43750	0.474	1.055
XIPH24877	0.204	4.607
XIPH39761	1.198	7.589
XIPH44444	146	108.667
XIPH08920	12.709	12.842
XIPH05573	0.223	0.409
XIPH02387	10.851	17.277
XIPH32516	4.515	1.044
XIPH07207	2.248	0
XIPH11169	7.042	2.637
XIPH03507	3.567	3.832
XIPH21887	1.616	1.206
XIPH37029	6.41	11.948
XIPH16424	3.27	2.745
XIPH07272	9.011	6.782
XIPH37904	20.568	41.411
XIPH06566	5.936	5.716
XIPH32311	4.041	3.757
XIPH47315	1.7	0
XIPH34892	2.276	1.453
XIPH30460	1.598	2.971
XIPH09367	9.355	7.148
XIPH21192	4.506	5.63
XIPH28178	2.397	5.361
XIPH19691	6.754	8.999
XIPH34099	23.773	40.926
XIPH16315	6.503	9.753
XIPH11862	5.239	2.928
XIPH44899	1.003	0.56
XIPH34009	0	0.344
XIPH27791	5.89	8.698
XIPH39548	6.735	2.659
XIPH13183	19.695	9.559
XIPH08486	12.987	27.331
XIPH03792	0.242	2.4
XIPH02972	6.057	7.083
XIPH21057	1.551	2.121
XIPH29669	1.793	2.863
XIPH08748	0.009	25.942
XIPH12952	9.894	9.817
XIPH00318	13.675	16.405
XIPH35335	1.988	0.366
XIPH32667	2.945	13.499
XIPH26755	0	14.026
XIPH16382	4.496	7.761
XIPH11952	5.732	3.681
XIPH07855	127.866	138.85
XIPH48506	1.208	7.427
XIPH44945	1.003	1.679
XIPH08929	8.026	8.687
XIPH04696	160.808	278.583
XIPH32257	6.076	2.583
XIPH12733	9.541	6.706
XIPH40991	7.153	2.82
XIPH43059	0.455	7.697
XIPH28898	0.743	2.497
XIPH39999	0.808	0.904
XIPH14218	73.929	51.109
XIPH33326	2.425	1.356
XIPH39283	1.57	3.509
XIPH08734	20.122	27.202
XIPH35032	2.61	0.366
XIPH29860	1.812	24.866
XIPH15430	3.103	1.733
XIPH26158	1.31	9.279
XIPH03951	66.803	55.308
XIPH02442	13.656	16.513
XIPH10520	6.54	8.192
XIPH12943	5.955	6.868
XIPH25806	1.505	9.128
XIPH13061	3.614	9.613
XIPH22479	7.014	8.999
XIPH05994	14.78	11.809
XIPH42006	0	0
XIPH08669	10.841	10.775
XIPH02400	18.849	34.683
XIPH39017	1.551	2.164
XIPH46209	32.385	9.483
XIPH43663	2.833	1.055
XIPH24853	2.062	2.766
XIPH21175	0.177	0.775
XIPH21130	26.123	23.251
XIPH04425	10.841	7.029
XIPH09026	0.307	2.745
XIPH01151	54.011	43.477
XIPH31253	2.48	0.312
XIPH24809	5.342	3.681
XIPH32787	0.595	1.991
XIPH01377	49.617	50.334
XIPH43146	1.849	3.089
XIPH09858	2.908	2.099
XIPH22692	0	0
XIPH39522	0.79	1.324
XIPH16245	0.808	1.206
XIPH30758	3.502	1.507
XIPH07741	2.165	3.811
XIPH43342	32.143	20.302
XIPH06501	2.034	1.582
XIPH46392	1.607	3.595
XIPH36324	2.768	2.314
XIPH19134	3.447	2.282
XIPH00775	22.073	19.688
XIPH01415	16.48	18.03
XIPH19297	4.422	3.531
XIPH00285	46.756	27.428
XIPH34247	5.667	3.875
XIPH31042	0	2.444
XIPH21053	2.778	4.629
XIPH20930	3.539	1.13
XIPH11936	4.952	4.22
XIPH31426	7.404	3.864
XIPH43815	1.421	0
XIPH38936	0.771	1.733
XIPH36970	18.979	10.603
XIPH41232	1.273	0.474
XIPH39020	20.289	16.997
XIPH24587	3.874	6.609
XIPH26496	25.148	14.403
XIPH06556	0	0
XIPH32283	2.601	1.615
XIPH21900	351.752	200.498
XIPH11277	2.044	2.637
XIPH04926	0	0
XIPH32909	5.054	2.993
XIPH03298	4.849	2.174
XIPH11962	8.073	10.581
XIPH43474	2.49	3.961
XIPH08846	4.478	5.501
XIPH10028	1.96	7.072
XIPH29987	1.561	2.906
XIPH27614	3.261	2.088
XIPH20689	1.022	1.141
XIPH01314	51.252	32.552
XIPH41735	3.911	0.969
XIPH24903	2.387	1.346
XIPH11414	2.499	2.982
XIPH38862	1.152	4.306
XIPH05025	1.644	2.949
XIPH02286	0.418	2.293
XIPH30035	1.04	5.242
XIPH06718	21.255	25.243
XIPH13624	39.129	33.854
XIPH37859	1.105	3.294
XIPH23812	5.509	159.033
XIPH10775	5.685	5.479
XIPH43591	7.525	11.561
XIPH18700	4.905	4.801
XIPH08307	40.903	64.5
XIPH44290	0	21.12
XIPH11338	0.251	1.41
XIPH07940	335.68	323.901
XIPH04111	13.424	13.746
XIPH28613	1.877	0.452
XIPH04017	52.098	46.793
XIPH35996	4.245	3.014
XIPH11726	3.567	2.82
XIPH31016	0.269	4.876
XIPH33240	1.57	10.452
XIPH05483	55.711	72.767
XIPH36152	1.375	3.843
XIPH16155	5.37	3.455
XIPH46806	0.548	1.227
XIPH29604	2.815	1.712
XIPH14041	3.586	3.746
XIPH09689	1.208	28.031
XIPH12219	2.908	4.575
XIPH04913	9.652	10.915
XIPH43855	0.474	1.066
XIPH24254	0.344	1.109
XIPH33969	1.477	0.42
XIPH44038	1.44	1.076
XIPH38581	1.143	0.915
XIPH20120	1.969	1.841
XIPH43516	0.464	0
XIPH36231	3.447	0.388
XIPH25973	0.214	5.468
XIPH31957	6.549	6.05
XIPH23173	3.242	2.982
XIPH07921	7.339	8.095
XIPH03009	6.308	10.237
XIPH46639	15.746	5.458
XIPH01442	9.355	9.677
XIPH42290	0.446	0.495
XIPH14922	3.01	4.08
XIPH48476	1.208	1.346
XIPH44868	0	1.668
XIPH26051	1.951	1.948
XIPH38518	8.175	6.878
XIPH10919	10.646	14.995
XIPH40307	9.838	6.416
XIPH18368	2.462	1.367
XIPH05653	12.068	10.958
XIPH43278	0.929	0.517
XIPH39874	1.607	0.904
XIPH10371	2.685	2.67
XIPH33075	2.703	1.346
XIPH01683	0	0
XIPH00874	2.657	4.456
XIPH20516	3.865	4.887
XIPH12342	7.599	6.329
XIPH25554	5.305	3.089
XIPH29056	0.251	3.348
XIPH16109	16.062	7.793
XIPH14721	1.003	0.883
XIPH14566	28.353	11.486
XIPH01569	3.818	4.047
XIPH00121	21.199	25.953
XIPH40115	3.66	3.175
XIPH14447	2.49	1.83
XIPH00593	99.866	109.42
XIPH40805	1.254	2.325
XIPH10419	9.225	5.985
XIPH32136	3.159	0.646
XIPH38972	1.635	0.624
XIPH18078	3.865	5.985
XIPH12768	21.348	46.308
XIPH45919	0	0.581
XIPH37832	2.573	2.885
XIPH20910	47.926	81.583
XIPH37764	4.775	0.409
XIPH42109	2.638	2.454
XIPH29880	3.112	0.581
XIPH09935	6.967	3.8
XIPH02742	11.278	9.903
XIPH32480	3.242	9.645
XIPH27655	5.843	4.704
XIPH43536	3.279	4.704
XIPH16704	2.35	2.314
XIPH14646	10.999	14.252
XIPH20585	3.883	4.338
XIPH21070	5.862	4.047
XIPH15646	2.75	12.584
XIPH46505	0.539	0
XIPH21731	8.194	2.594
XIPH34563	2.564	0.721
XIPH21150	7.961	6.394
XIPH33221	7.571	7.32
XIPH36616	6.289	3.907
XIPH32433	0	2.939
XIPH32392	0	6.351
XIPH31861	3.121	4.123
XIPH26074	5.435	3.154
XIPH10978	18.394	10.797
XIPH33029	4.784	2.68
XIPH25645	1.282	0.958
XIPH08132	18.589	15.393
XIPH45613	2.583	2.304
XIPH38661	5.732	1.712
XIPH01634	10.535	14.952
XIPH05587	0.873	1.668
XIPH05062	2.954	1.658
XIPH02411	5.249	6.437
XIPH00700	29.895	25.813
XIPH09285	46.514	33.014
XIPH02703	22.612	13.208
XIPH27039	0.678	1.776
XIPH17718	2.183	1.464
XIPH08931	4.236	2.96
XIPH31913	3.419	1.27
XIPH41059	2.536	6.609
XIPH25686	1.496	3.348
XIPH04880	124.912	107.106
XIPH47728	4.636	1.938
XIPH21619	17.363	19.236
XIPH01195	5.137	4.661
XIPH20534	8.073	4.144
XIPH43286	1.393	4.661
XIPH15559	0.511	0.969
XIPH07361	23.661	13.865
XIPH39049	3.883	1.302
XIPH06186	8.547	9.796
XIPH38468	4.171	2.96
XIPH12841	10.052	7.126
XIPH11527	142.925	208.108
XIPH10698	9.569	6.297
XIPH44776	3.957	0
XIPH13791	5.425	6.071
XIPH01406	4.013	4.338
XIPH06332	1.542	6.093
XIPH46911	3.865	0.614
XIPH44393	0.975	0.549
XIPH31039	0.818	7.643
XIPH19159	1.412	3.854
XIPH02173	28.594	19.419
XIPH30060	2.081	1.163
XIPH43798	1.904	1.066
XIPH17326	6.568	3.994
XIPH05541	31.669	35.996
XIPH43838	2.852	1.066
XIPH07268	0.771	4.456
XIPH28128	21.775	19.86
XIPH16690	4.422	3.714
XIPH16018	64.964	138.71
XIPH19815	6.15	3.262
XIPH30848	1.542	1.636
XIPH26658	4.236	0.743
XIPH22873	3.001	6.717
XIPH46261	1.068	1.195
XIPH24544	3.047	3.186
XIPH35088	0	0.732
XIPH45768	1.561	0
XIPH19438	0	0
XIPH32190	0	1.292
XIPH19371	0.474	6.2
XIPH48331	1.626	0
XIPH45745	6.234	7.535
XIPH25765	8.147	4.553
XIPH21497	3.344	0.786
XIPH24643	1.226	11.647
XIPH10160	3.344	2.142
XIPH22005	61.759	55.361
XIPH09764	20.215	13.143
XIPH16139	6.038	8.719
XIPH34553	1.914	1.787
XIPH10993	2.806	5.716
XIPH45597	1.031	0.581
XIPH28097	4.766	5.597
XIPH03676	4.571	11.992
XIPH02326	3.957	24.586
XIPH10272	11.956	8.493
XIPH30437	3.186	1.184
XIPH21760	0.53	7.88
XIPH35196	0.66	1.475
XIPH22329	0.92	2.261
XIPH28252	7.924	6.986
XIPH46227	0	7.707
XIPH43185	1.858	1.033
XIPH39298	0.873	0
XIPH09788	1.477	1.023
XIPH40191	2.601	0
XIPH18760	27.34	18.106
XIPH37730	5.137	2.056
XIPH34023	12.699	11.27
XIPH39430	3.549	3.531
XIPH05263	33.453	33.972
XIPH35062	1.96	2.562
XIPH32456	7.906	6.2
XIPH42971	0.455	0
XIPH38171	4.115	4.187
XIPH13581	63.506	92.348
XIPH16433	0.409	3.509
XIPH41924	3.502	0.98
XIPH18425	1.737	1.744
XIPH33798	0	5.522
XIPH45310	12.699	17.406
XIPH16975	0.985	0.937
XIPH09181	11.631	4.596
XIPH17572	3.474	5.501
XIPH15692	0.855	0.624
XIPH39129	0	0.431
XIPH21870	3.335	1.055
XIPH20304	0.994	1.668
XIPH14954	3.651	5.91
XIPH05059	31.316	34.834
XIPH44154	0.966	0.538
XIPH24994	4.561	5.339
XIPH47277	2.248	1.884
XIPH44221	0.966	5.393
XIPH23026	17.939	28.289
XIPH05206	31.4	31.088
XIPH11661	50.026	75.523
XIPH07400	6.8	3.272
XIPH44214	0.966	1.076
XIPH26186	13.749	9.763
XIPH37270	2.155	3.208
XIPH27523	0	3.38
XIPH16322	3.66	3.036
XIPH32450	1.746	1.959
XIPH46628	1.087	0
XIPH29456	2.285	1.712
XIPH08208	2.025	0.754
XIPH05310	19.908	15.974
XIPH31268	1.217	1.41
XIPH31213	0.548	1.539
XIPH32630	5.871	4.919
XIPH19303	1.579	3.358
XIPH20995	49.478	91.982
XIPH26760	3.131	7.266
XIPH25225	10.265	9.613
XIPH24931	8.89	4.166
XIPH16553	22.686	16.437
XIPH15704	3.716	10.065
XIPH11684	16.768	25.565
XIPH23624	3.892	6.319
XIPH02316	2.406	17.514
XIPH01067	22.9	20.172
XIPH02786	18.31	24.898
XIPH28368	3.874	1.087
XIPH24929	2.685	3.003
XIPH15795	38.293	21.055
XIPH07372	1.217	3.38
XIPH01957	196.267	384.139
XIPH45047	5.026	5.619
XIPH02187	234.021	317.162
XIPH23604	26.467	17.847
XIPH17424	3.725	2.885
XIPH00727	12.393	23.359
XIPH04028	10.535	10.969
XIPH32249	4.626	0.646
XIPH25839	1.078	3.132
XIPH43937	1.784	0.818
XIPH17799	13.043	14.306
XIPH12590	67.788	217.527
XIPH48113	3.539	2.637
XIPH43309	0.929	4.683
XIPH36326	0.344	1.163
XIPH14052	8.612	3.886
XIPH30706	7.738	13.014
XIPH19789	0.242	2.4
XIPH02219	8.677	9.204
XIPH25109	4.803	138.656
XIPH06851	19.927	18.795
XIPH06372	3.911	2.896
XIPH03065	64.36	104.318
XIPH21846	0.715	0.603
XIPH16479	16.657	9.473
XIPH44844	0.502	3.337
XIPH25930	2.155	1.927
XIPH29125	5.63	10.732
XIPH26313	2.852	2.702
XIPH36704	2.109	2.745
XIPH18707	9.504	6.512
XIPH23947	0.399	1.991
XIPH06210	37.568	61.26
XIPH27848	0.706	0
XIPH46371	3.762	4.801
XIPH20736	42.78	12.11
XIPH19408	1.05	0.807
XIPH00899	7.59	5.081
XIPH17225	3.967	4.295
XIPH27733	0.232	0.258
XIPH05491	15.904	16.879
XIPH48078	1.18	3.294
XIPH42786	0	0
XIPH37779	3.67	0.818
XIPH41200	1.7	4.747
XIPH24949	6.41	0.463
XIPH16034	5.862	6.286
XIPH01655	152.465	161.864
XIPH01969	8.649	6.028
XIPH10434	0.483	5.447
XIPH04161	36.546	40.754
XIPH29726	1.282	2.874
XIPH42055	0.437	0.98
XIPH07989	4.478	4.36
XIPH28702	0.734	3.294
XIPH37354	0.725	1.206
XIPH12054	4.162	2.034
XIPH21474	7.032	5.318
XIPH45895	0	0
XIPH17195	3.688	3.811
XIPH09332	47.964	47.299
XIPH42594	0	0
XIPH18805	108.431	80.582
XIPH15262	4.738	1.862
XIPH09922	2.257	1.787
XIPH28019	5.137	3.735
XIPH12933	11.129	11.443
XIPH34271	2.211	15.544
XIPH15068	11.269	13.595
XIPH35869	0	0.764
XIPH35226	2.638	2.583
XIPH24398	3.837	9.268
XIPH39158	56.65	38.86
XIPH34533	1.273	1.066
XIPH25869	19.156	45.275
XIPH25816	4.078	1.927
XIPH44635	1.969	1.647
XIPH14502	2.453	2.476
XIPH19113	10.312	15.738
XIPH47759	1.161	1.292
XIPH44359	2.434	3.262
XIPH21744	0	7.277
XIPH12370	258.351	403.59
XIPH01171	6.354	7.815
XIPH06890	9.987	6.534
XIPH25069	0.204	6.286
XIPH12200	0.752	0.603
XIPH17441	5.741	6.103
XIPH15570	18.617	13.262
XIPH46309	2.1	1.195
XIPH38822	6.93	6.459
XIPH03935	0.409	0
XIPH22030	1.626	2.831
XIPH28089	5.964	7.74
XIPH14125	6.011	6.05
XIPH43685	2.833	0.527
XIPH04837	32.282	29.032
XIPH29358	3.8	3.111
XIPH26799	3.14	11.798
XIPH43217	0	3.111
XIPH08900	5.286	11.733
XIPH35832	12.179	7.944
XIPH17597	16.88	12.013
XIPH45211	1.013	0
XIPH47973	0	1.959
XIPH11762	5.258	3.175
XIPH07893	2.304	2.67
XIPH00663	4.487	3.585
XIPH23291	6.884	7.341
XIPH45235	3.539	3.391
XIPH08718	3.298	3.994
XIPH43255	1.393	2.067
XIPH40910	13.043	2.82
XIPH03476	4.032	3.369
XIPH19769	3.391	3.079
XIPH34983	0	0
XIPH29758	4.125	1.442
XIPH25733	2.564	0.958
XIPH40257	0.818	1.367
XIPH27662	3.744	1.572
XIPH32300	1.737	0.323
XIPH01923	15.635	20
XIPH48397	1.198	2.013
XIPH38215	0.372	0.42
XIPH11044	11.91	15.479
XIPH18378	0.557	0.441
XIPH25433	4.013	1.895
XIPH21241	1.765	2.68
XIPH03084	3.391	5.727
XIPH40679	2.545	6.254
XIPH42393	3.121	1.496
XIPH23777	0.836	8.547
XIPH12523	3.79	4.812
XIPH02594	7.45	6.599
XIPH29141	1.756	5.038
XIPH05963	622.032	1317.97
XIPH20136	1.319	1.001
XIPH31938	8.259	1.593
XIPH29033	2.991	1.119
XIPH07089	13.285	3.66
XIPH48181	0.595	0.667
XIPH34436	1.904	3.552
XIPH29209	11.296	4.209
XIPH19855	1.301	1.733
XIPH12364	3.8	4.134
XIPH00440	6.503	8.859
XIPH21787	18.663	29.258
XIPH15429	7.107	4.919
XIPH23669	0.78	1.087
XIPH02542	8.463	10.678
XIPH39897	1.208	0.904
XIPH13860	12.077	28.623
XIPH45876	5.741	2.917
XIPH42023	7.469	3.509
XIPH05414	7.878	5.318
XIPH33010	4.784	2.336
XIPH25076	0	3.821
XIPH01581	15.737	19.107
XIPH43603	2.815	2.099
XIPH10484	19.407	55.9
XIPH38777	1.152	1.292
XIPH23671	2.146	1.744
XIPH00615	79.15	74.737
XIPH39133	3.502	1.744
XIPH04493	7.776	5.737
XIPH16651	5.936	5.694
XIPH47344	2.824	0.635
XIPH33541	1.607	0.441
XIPH14469	5.593	0.624
XIPH04885	81.175	96.094
XIPH02161	14.724	28.87
XIPH17096	10.191	8.321
XIPH00625	5.109	6.05
XIPH19426	2.861	2.487
XIPH30644	3.484	1.195
XIPH11063	5.955	3.617
XIPH01744	5.156	132.531
XIPH02933	19.472	18.967
XIPH47406	3.409	11.432
XIPH40512	3.307	0.463
XIPH25682	2.778	1.195
XIPH02616	43.765	48.72
XIPH11970	2.137	2.627
XIPH47920	5.249	1.948
XIPH41440	1.282	1.916
XIPH20752	0.167	7.223
XIPH10264	12.504	17.923
XIPH44874	0.502	2.228
XIPH14820	0	0
XIPH13642	4.914	7.589
XIPH38987	0.39	0
XIPH40831	0.418	3.746
XIPH36026	9.661	7.783
XIPH17104	2.23	1.884
XIPH42048	3.084	2.454
XIPH37251	1.44	2.81
XIPH20929	0.437	1.453
XIPH37737	0.372	2.874
XIPH35363	6.299	1.109
XIPH29446	1.468	1.636
XIPH13283	6.754	4.866
XIPH21931	3.056	1.808
XIPH02236	13.034	12.993
XIPH45631	11.482	10.775
XIPH20885	0.344	8.795
XIPH01170	3.846	3.358
XIPH27914	0.948	4.779
XIPH06837	6.735	4.629
XIPH02546	10.395	8.019
XIPH44341	1.459	4.36
XIPH02335	5.23	3.445
XIPH48559	7.423	4.758
XIPH35128	1.969	2.562
XIPH20000	4.58	4.607
XIPH46036	0	4.037
XIPH07767	8.249	27.6
XIPH04509	21.265	23.24
XIPH47459	1.709	1.905
XIPH40898	4.468	0.635
XIPH00097	2.155	10.032
XIPH23603	3.697	1.959
XIPH45151	0.502	0
XIPH43499	4.682	5.232
XIPH33214	0.604	0
XIPH47892	1.161	1.302
XIPH15308	4.617	4.736
XIPH32582	229.674	250.326
XIPH05677	0.52	2.045
XIPH18977	3.735	19.311
XIPH03601	3.976	3.1
XIPH05682	21.339	29.053
XIPH38548	0.381	0.85
XIPH18473	14.855	10.517
XIPH13717	1.236	4.338
XIPH13371	3.335	3.348
XIPH37863	0	4.532
XIPH07556	8.677	11.507
XIPH44795	2.49	6.114
XIPH17305	0.892	0
XIPH48315	2.991	2.002
XIPH35369	2.982	1.109
XIPH21907	2.871	1.808
XIPH02737	19.676	17.912
XIPH09781	6.624	6.577
XIPH07984	6.596	6.222
XIPH44126	0	2.691
XIPH28530	1.951	3.003
XIPH28273	0.725	6.469
XIPH08242	79.531	39.495
XIPH10390	3.493	3.036
XIPH22854	36.732	24.984
XIPH13036	4.422	3.907
XIPH06439	6.141	2.616
XIPH05163	7.07	8.321
XIPH30226	1.319	5.005
XIPH14322	89.722	63.596
XIPH37718	4.775	1.227
XIPH38589	0.762	1.701
XIPH04090	8.287	13.811
XIPH30528	1.867	2.39
XIPH04860	12.012	10.958
XIPH37284	2.508	2.411
XIPH41601	1.301	0.484
XIPH39201	0.78	0.441
XIPH09961	5.1	8.019
XIPH39477	6.336	22.584
XIPH39576	4.775	0.893
XIPH09081	0.715	2.293
XIPH43868	1.421	5.307
XIPH29857	11.12	10.99
XIPH32476	0.873	0.98
XIPH41363	2.137	5.737
XIPH40907	0	0.937
XIPH41329	2.127	0
XIPH40925	11.705	11.755
XIPH37297	0	0.969
XIPH10253	2.787	7.105
XIPH21634	0	6.749
XIPH12915	13.34	11.55
XIPH35810	5.75	3.778
XIPH14852	10.981	9.128
XIPH36392	1.384	0.388
XIPH20818	0.511	2.282
XIPH01364	14.409	16.846
XIPH21424	0.706	1.572
XIPH03731	14.26	8.31
XIPH14544	11.687	9.225
XIPH28932	4.952	3.326
XIPH19644	0.325	5.748
XIPH27360	2.768	1.033
XIPH46473	0.539	1.206
XIPH12008	10.693	24.909
XIPH00258	31.316	31.217
XIPH32493	2.053	1.313
XIPH12610	30.963	17.761
XIPH15082	4.942	4.403
XIPH33617	0.418	1.13
XIPH27078	2.731	3.057
XIPH09231	2.973	1.658
XIPH00324	12.207	11.13
XIPH42950	3.196	21.949
XIPH36547	7.311	6.233
XIPH30283	0.79	1.184
XIPH33735	5.537	7.223
XIPH41885	1.31	0.98
XIPH48571	3.651	1.356
XIPH14784	8.472	7.664
XIPH04545	12.532	11.593
XIPH38704	1.681	1.281
XIPH32070	2.583	1.604
XIPH37539	0.362	0.409
XIPH10765	9.903	9.096
XIPH10315	5.026	8.289
XIPH18776	2.768	4.478
XIPH12678	3.827	2.153
XIPH15111	1.774	2.131
XIPH29630	0.511	4.866
XIPH42421	8.965	7.018
XIPH11301	4.812	4.015
XIPH05563	12.142	11.044
XIPH06986	25.909	19.484
XIPH01465	3.902	3.165
XIPH14252	1.691	1.216
XIPH30767	87.854	110.604
XIPH46072	3.697	0.592
XIPH23178	2.48	2.982
XIPH38149	1.877	4.209
XIPH00330	51.745	36.836
XIPH26805	6.512	1.259
XIPH24291	1.003	0.678
XIPH17993	24.2	30.84
XIPH20529	2.183	8.655
XIPH09926	2.072	2.11
XIPH28951	0	5.834
XIPH35706	0	0.377
XIPH40840	0	2.81
XIPH37337	1.44	1.615
XIPH18162	3.577	3.165
XIPH25853	0	10.119
XIPH35712	2.257	0.527
XIPH23649	0.975	2.185
XIPH05472	15.04	10.075
XIPH44876	1.496	2.228
XIPH46970	0.548	1.238
XIPH16725	2.211	1.55
XIPH08634	6.224	4.069
XIPH32884	6.243	11.97
XIPH04297	2.192	3.358
XIPH35963	1.366	1.141
XIPH04149	8.751	3.208
XIPH40477	2.963	0.517
XIPH47559	1.143	1.281
XIPH45431	0.511	1.141
XIPH25240	3.354	7.503
XIPH32087	1.468	0.56
XIPH12386	3.019	8.913
XIPH29974	2.322	0
XIPH48215	1.189	0
XIPH06015	6.252	4.51
XIPH36424	1.384	1.938
XIPH25147	0.204	2.099
XIPH29944	2.332	4.058
XIPH21690	2.313	3.983
XIPH11281	156.107	130.734
XIPH18110	3.995	3.541
XIPH02210	31.948	35.447
XIPH29490	7.887	3.197
XIPH32573	0.585	12.433
XIPH34206	3.781	3.165
XIPH09772	1.496	2.4
XIPH28973	0	0.28
XIPH06993	0	0
XIPH42636	0.901	4.026
XIPH23951	2.963	2.659
XIPH09226	2.833	2.131
XIPH42504	6.28	2.002
XIPH20601	3.883	71.745
XIPH08729	3.047	3.025
XIPH25062	10.618	3.961
XIPH04193	142.163	59.473
XIPH37591	1.096	0.409
XIPH08777	354.604	497.466
XIPH45573	4.645	2.885
XIPH20087	3.614	2.756
XIPH26593	9.559	4.23
XIPH33098	2.1	11.077
XIPH47693	0	0
XIPH23593	1.57	2.67
XIPH16830	0.975	10.431
XIPH13562	50.156	39.99
XIPH36298	2.425	1.55
XIPH42199	1.328	0.99
XIPH27456	2.322	0.775
XIPH46719	0	1.83
XIPH00229	7.246	7.331
XIPH37071	3.558	1.593
XIPH32775	0.595	3.961
XIPH19476	12.411	9.257
XIPH30696	0.539	0
XIPH00189	7.85	11.034
XIPH40134	7.478	1.41
XIPH24110	8.361	8.278
XIPH09290	6.048	11.023
XIPH17651	2.034	2.11
XIPH04088	8.212	9.29
XIPH14168	7.348	4.586
XIPH33466	2.443	3.068
XIPH35184	0.66	4.413
XIPH25702	4.487	0.689
XIPH14803	2.973	1.066
XIPH47519	1.143	3.197
XIPH46102	2.257	0
XIPH33802	0.613	0.689
XIPH02908	1.059	0.764
XIPH17133	7.423	5.705
XIPH41072	1.263	0
XIPH10379	9.355	15.673
XIPH07023	3.131	2.121
XIPH06275	7.999	13.057
XIPH46286	0.53	7.75
XIPH35692	19.825	5.264
XIPH04010	36.927	31.626
XIPH04726	13.489	17.761
XIPH26033	3.214	2.874
XIPH11791	24.405	97.719
XIPH17925	4.552	1.647
XIPH11643	2.341	4.672
XIPH32023	3.716	8.622
XIPH43677	2.36	0
XIPH28692	1.226	1.098
XIPH41047	2.954	0.947
XIPH08629	20.54	31.647
XIPH04226	16.359	18.913
XIPH14097	4.441	4.833
XIPH42654	1.366	2.562
XIPH37425	1.087	0
XIPH29578	1.533	0.571
XIPH22054	14.148	20.442
XIPH30985	0	0
XIPH06644	17.214	13.951
XIPH36868	0.502	2.422
XIPH08768	0.604	0.495
XIPH28569	5.676	6.577
XIPH16851	1.533	1.249
XIPH22852	2.499	52.369
XIPH09998	3.549	1.862
XIPH33953	0.929	0.7
XIPH32100	1.431	1.604
XIPH10654	1.375	26.007
XIPH09353	0	0
XIPH14743	4.849	3.617
XIPH44865	0	1.109
XIPH20775	4.422	3.994
XIPH39399	24.46	10.14
XIPH17213	15.319	11.905
XIPH22112	0.186	5.554
XIPH34654	1.282	6.825
XIPH33626	0.307	0
XIPH02822	97.841	81.293
XIPH31451	1.328	1.442
XIPH14695	4.088	3.886
XIPH35631	1.013	2.25
XIPH27935	3.316	2.648
XIPH15159	0.79	0
XIPH37604	6.559	9.903
XIPH28424	2.908	2.164
XIPH23485	2.898	1.733
XIPH41807	4.794	2.928
XIPH31194	5.5	1.539
XIPH19117	1.096	3.854
XIPH18562	8.073	4.941
XIPH16534	11.092	9.957
XIPH46047	0	1.765
XIPH32602	0	5.91
XIPH43138	4.617	3.606
XIPH32797	3.558	2.982
XIPH40264	0	6.835
XIPH35484	2.007	19.774
XIPH18949	2.806	2.928
XIPH38109	2.239	1.668
XIPH11808	6.847	5.544
XIPH41263	3.409	2.863
XIPH30621	0	0.603
XIPH09744	14.687	19.354
XIPH18646	9.169	10.431
XIPH24723	5.537	2.519
XIPH45853	2.09	1.755
XIPH39649	6.763	25.781
XIPH33089	5.704	4.026
XIPH36291	2.072	1.55
XIPH04330	14.204	11.184
XIPH03873	34.029	24.091
XIPH06774	47.416	57.256
XIPH15709	0	3.423
XIPH44549	0.492	0
XIPH32228	14.511	25.221
XIPH17337	1.719	1.604
XIPH43064	0.455	2.056
XIPH29322	3.279	1.981
XIPH24486	3.242	2.271
XIPH26827	1.124	2.261
XIPH34175	5.964	0.7
XIPH05728	7.943	50.345
XIPH23703	0	0
XIPH45308	2.545	1.13
XIPH09199	11.51	4.123
XIPH48461	0.604	1.346
XIPH06442	8.537	7.148
XIPH04537	8.974	7.783
XIPH36842	3.892	1.582
XIPH21446	4.803	4.618
XIPH00046	15.226	15.339
XIPH03265	7.664	6.286
XIPH35163	2.963	3.466
XIPH03583	3.131	0.409
XIPH42428	0.446	1.507
XIPH34144	1.886	1.055
XIPH02949	9.188	6.878
XIPH41935	2.192	0.98
XIPH47877	2.332	1.302
XIPH39985	0.399	0.452
XIPH06873	4.143	6.179
XIPH26554	2.443	2.982
XIPH44376	12.188	8.17
XIPH47225	2.248	3.143
XIPH45568	2.583	2.304
XIPH25195	1.923	0.764
XIPH09575	32.078	26.846
XIPH01523	1.003	0.883
XIPH25276	1.05	1.884
XIPH44954	0	6.706
XIPH12050	2.991	0.958
XIPH03614	12.225	15.834
XIPH36757	0.706	0.786
XIPH32814	1.477	5.963
XIPH02075	5.23	9.699
XIPH24984	3.112	2.551
XIPH31762	0.279	2.53
XIPH05616	2.295	35.985
XIPH35284	2.638	8.493
XIPH05282	19.704	12.282
XIPH18951	1591.82	2104.37
XIPH47020	5.555	1.862
XIPH44203	0	2.153
XIPH22843	12.764	5.253
XIPH45243	2.034	0.571
XIPH34446	3.818	2.131
XIPH17558	1.161	6.997
XIPH00099	4.905	10.797
XIPH23350	1.533	0
XIPH24558	6.02	8.267
XIPH41420	1.709	4.779
XIPH13510	14.771	28.149
XIPH29815	1.812	1.442
XIPH10046	5.407	9.354
XIPH44388	1.459	0.549
XIPH37095	2.137	0
XIPH33666	9.819	7.89
XIPH15843	0.149	0.484
XIPH28964	3.474	1.948
XIPH16900	2.861	3.165
XIPH25467	28.613	32.186
XIPH23108	0	3.402
XIPH15321	3.725	3.735
XIPH15595	3.001	1.464
XIPH38559	3.8	3.821
XIPH19962	1.31	3.832
XIPH19053	2.963	0.872
XIPH03923	6.252	7.266
XIPH43327	0.66	0
XIPH45986	0	0.581
XIPH39192	1.96	1.744
XIPH32511	2.341	2.293
XIPH18756	1.384	27.352
XIPH42438	2.694	1.507
XIPH45082	3.019	1.69
XIPH18253	11.324	8.03
XIPH33693	3.697	2.411
XIPH12593	0.288	0
XIPH29404	1.774	0.85
XIPH20451	0.334	9.548
XIPH08864	19.072	19.58
XIPH12170	2.1	1.744
XIPH04629	6.261	3.789
XIPH26267	1.096	1.712
XIPH18941	3.985	7.115
XIPH13247	3.316	10.108
XIPH15654	19.871	17.417
XIPH47703	4.608	0
XIPH41181	2.545	2.368
XIPH41883	0.437	0.98
XIPH42401	1.784	0
XIPH28674	0.985	8.773
XIPH01983	2.211	1.862
XIPH46115	1.589	1.776
XIPH46981	0	0
XIPH38967	11.984	8.246
XIPH32699	47.759	37.406
XIPH17722	1.171	2.121
XIPH28647	1.226	3.014
XIPH20176	9.401	2.766
XIPH25914	0.214	4.101
XIPH28416	10.665	9.204
XIPH27863	53.417	99.818
XIPH25473	0.632	2.131
XIPH47981	0	3.929
XIPH21221	7.116	23.509
XIPH10584	30.415	28.859
XIPH42413	1.347	1.001
XIPH24189	5.797	2.906
XIPH17143	84.352	159.378
XIPH40428	1.644	0.463
XIPH47353	0	0
XIPH30804	0.269	5.737
XIPH02043	183.28	205.88
XIPH17187	0.288	5.393
XIPH20054	3.112	7.514
XIPH04981	23.364	18.03
XIPH48509	3.028	12.024
XIPH21157	1.904	4.069
XIPH00599	69.21	54.554
XIPH17047	12.393	12.917
XIPH31209	3.577	3.692
XIPH29341	0	0.646
XIPH03179	5.007	6.114
XIPH45117	2.025	1.69
XIPH32403	7.748	7.051
XIPH11059	8.993	11.217
XIPH04736	13.619	14.683
XIPH15134	1.746	1.087
XIPH12502	5.908	3.057
XIPH11312	7.005	4.381
XIPH25409	0	0.603
XIPH31189	4.403	3.692
XIPH08176	5.128	3.768
XIPH04320	7.441	9.031
XIPH44685	0	2.766
XIPH03090	7.692	9.505
XIPH28943	1.988	1.389
XIPH42301	0	0.99
XIPH36585	1.746	2.347
XIPH47995	0.585	1.313
XIPH30214	3.939	1.173
XIPH08491	5.23	5.759
XIPH45554	18.115	32.659
XIPH33989	0	0.398
XIPH22147	2.545	2.239
XIPH36839	18.385	15.802
XIPH18734	7.525	3.951
XIPH18616	2.137	1.367
XIPH43373	0.464	2.605
XIPH39733	3.995	1.335
XIPH13121	12.049	15.221
XIPH31594	0	0
XIPH32429	0	11.055
XIPH07290	5.527	4.241
XIPH30078	7.841	7.89
XIPH06580	7.803	5.673
XIPH06848	51.707	34.909
XIPH41565	0.864	2.896
XIPH16143	4.701	2.551
XIPH48646	1.839	4.101
XIPH03494	11.445	18.256
XIPH27253	1.607	3.089
XIPH24622	0.613	3.649
XIPH22775	2.806	0.84
XIPH46273	0.557	0
XIPH20404	0.223	23.692
XIPH11089	1.923	1.701
XIPH43105	0	2.573
XIPH47009	0.557	0
XIPH12412	3.567	3.326
XIPH25537	5.314	3.089
XIPH15697	0.474	2.056
XIPH09323	7.516	8.31
XIPH36698	1.05	2.357
XIPH22646	41.08	18.095
XIPH34478	0.316	5.339
XIPH01882	83.247	121.003
XIPH19207	0	0
XIPH40405	0	1.378
XIPH00461	4.571	5.759
XIPH03395	37.568	29.494
XIPH23742	19.797	20.388
XIPH27092	2.165	0.549
XIPH27698	0.464	1.313
XIPH15369	2.963	3.455
XIPH46944	1.105	0.614
XIPH16218	89.043	63.435
XIPH11990	124.038	89.818
XIPH24287	8.835	11.679
XIPH45384	3.577	6.846
XIPH42559	0.446	4.026
XIPH44363	0.975	0.549
XIPH26891	1.124	2.271
XIPH15980	3.056	4.166
XIPH47287	5.063	0.624
XIPH22498	2.61	1.862
XIPH45299	0	0
XIPH39674	3.595	5.361
XIPH17935	4.273	0.99
XIPH01670	14.585	11.83
XIPH08261	35.237	14.543
XIPH39953	0	0.452
XIPH11584	19.983	24.123
XIPH23220	4.589	2.993
XIPH27968	0.715	1.066
XIPH07094	5.843	5.318
XIPH27560	8.872	8.924
XIPH45486	2.564	0.571
XIPH41427	1.709	1.432
XIPH38074	3.354	2.917
XIPH34541	6.689	2.853
XIPH00974	4.115	4.672
XIPH39480	0.79	2.659
XIPH34823	1.942	6.146
XIPH45040	1.003	2.81
XIPH41956	5.258	23.004
XIPH31065	4.376	0
XIPH28078	3.335	9.871
XIPH27165	164.552	129.173
XIPH47789	2.898	5.178
XIPH47235	2.248	1.884
XIPH25583	11.956	11.83
XIPH46121	0.53	2.368
XIPH02940	0	0
XIPH48452	2.425	0
XIPH07414	39.696	35.792
XIPH01090	30.898	15.974
XIPH31415	3.335	2.487
XIPH43087	3.233	1.55
XIPH36917	3.196	1.981
XIPH46561	1.087	0
XIPH36005	0	0
XIPH15659	3.53	3.369
XIPH14879	2.118	3.595
XIPH47840	1.161	0
XIPH26994	4.756	4.812
XIPH34313	1.895	3.175
XIPH47052	1.115	0.624
XIPH31613	0.52	0
XIPH37078	0.353	0.797
XIPH37261	3.586	3.208
XIPH25669	0.427	2.153
XIPH07471	38.804	29.021
XIPH31313	2.49	1.851
XIPH14535	4.543	4.952
XIPH33264	1.812	3.036
XIPH27506	0	2.594
XIPH00856	78.314	93.704
XIPH21491	3.874	1.97
XIPH12464	114.73	124.878
XIPH46769	2.062	1.292
XIPH03886	8.091	5.458
XIPH38413	5.685	4.661
XIPH09404	2.536	6.695
XIPH05309	80.274	91.842
XIPH32971	3.874	5.005
XIPH47078	2.239	5.619
XIPH22432	2.053	0.947
XIPH31832	7.924	8.547
XIPH48010	1.756	1.959
XIPH43714	3.781	4.23
XIPH13656	1.236	2.088
XIPH37516	2.536	0.409
XIPH09475	3.382	3.175
XIPH02106	14.975	13.692
XIPH18901	2.629	1.216
XIPH01651	42.13	55.835
XIPH29673	2.824	1.432
XIPH06627	9.067	7.847
XIPH47534	0	2.551
XIPH13455	1.849	1.033
XIPH25571	1.273	1.432
XIPH15473	8.157	6.814
XIPH31625	1.681	17.255
XIPH25814	0.214	6.007
XIPH24102	1.198	7.567
XIPH22749	1.867	0.42
XIPH38819	0.771	4.306
XIPH30632	0	0
XIPH45525	0	0
XIPH30813	0	5.737
XIPH13841	0	0
XIPH17470	5.258	46.341
XIPH27803	1.18	6.06
XIPH31139	0	0
XIPH35414	0.334	7.804
XIPH29550	0.762	4.273
XIPH32337	0.873	2.271
XIPH17633	3.196	1.302
XIPH13673	6.085	3.8
XIPH32211	2.016	1.615
XIPH46446	2.703	1.206
XIPH25511	1.486	9.247
XIPH31835	1.412	1.27
XIPH02683	5.286	3.455
XIPH47777	2.898	7.115
XIPH10479	7.116	6.329
XIPH09568	0.883	1.561
XIPH31998	3.428	0.958
XIPH02725	20.781	16.9
XIPH41821	3.484	0.98
XIPH31802	0.567	6.017
XIPH25678	2.778	2.627
XIPH15944	1.087	1.033
XIPH29629	0.771	1.141
XIPH40728	0.418	0.517
XIPH47095	1.115	2.497
XIPH43364	7.673	5.393
XIPH40709	2.081	0
XIPH38573	3.419	3.821
XIPH15458	4.403	7.858
XIPH22529	12.932	157.957
XIPH30653	9.113	13.789
XIPH07624	0.808	5.242
XIPH21833	0	2.271
XIPH16277	7.841	10.14
XIPH05908	3.874	4.672
XIPH30238	4.218	2.949
XIPH15271	5.593	7.707
XIPH30235	0.53	1.184
XIPH30200	9.197	9.989
XIPH19335	7.274	6.19
XIPH09981	12.086	10.151
XIPH07827	2.109	7.406
XIPH04101	11.074	18.03
XIPH08530	0.427	13.273
XIPH30345	1.319	2.368
XIPH25606	0.641	2.142
XIPH36126	0.687	1.916
XIPH30270	9.754	7.75
XIPH48237	12.467	3.972
XIPH21289	3.307	6.631
XIPH19836	52.711	75.631
XIPH48862	3.725	4.155
XIPH44150	2.898	1.615
XIPH35309	1.282	1.109
XIPH09751	5.862	5.834
XIPH25238	1.245	0
XIPH03659	7.729	5.684
XIPH21672	1.774	0.797
XIPH23861	2.759	0.215
XIPH17298	2.034	0
XIPH41171	2.973	1.895
XIPH31790	7.107	2.336
XIPH39097	2.062	1.012
XIPH27142	10.014	12.444
XIPH47637	0	2.573
XIPH23266	0.762	1.927
XIPH22797	12.337	8.159
XIPH36389	2.778	1.938
XIPH19726	4.023	1.981
XIPH32843	0.595	0.99
XIPH45907	4.729	6.448
XIPH27680	1.877	0.786
XIPH20909	5.992	3.251
XIPH19568	6.224	4.478
XIPH34876	2.601	2.174
XIPH20070	9.847	7.341
XIPH24340	1.412	0.678
XIPH03242	5.49	6.76
XIPH47444	0.567	1.27
XIPH09723	55.916	46.158
XIPH07159	8.844	3.854
XIPH07762	5.546	10.226
XIPH41702	1.301	0.484
XIPH23738	2.741	1.755
XIPH41460	2.155	1.442
XIPH48091	1225.71	1385.59
XIPH05843	5.054	3.229
XIPH24497	0	0
XIPH10545	0	1.184
XIPH06473	24.312	33.585
XIPH34048	3.428	7.32
XIPH27438	0.242	0.269
XIPH31547	7.553	14.08
XIPH40582	0.827	2.766
XIPH41023	1.691	0
XIPH05893	1.486	1.658
XIPH44641	2.954	2.196
XIPH45458	0	1.152
XIPH25117	1.672	6.071
XIPH07720	14.39	18.569
XIPH33377	3.344	4.08
XIPH21210	3.651	24.478
XIPH42630	43.3	11.647
XIPH33449	0.91	2.39
XIPH08727	6.531	4.575
XIPH10088	61.155	51.099
XIPH04447	7.506	4.65
XIPH03155	7.618	4.607
XIPH45008	2.518	1.119
XIPH08542	6.875	6.878
XIPH06463	54.82	105.254
XIPH00689	13.108	12.573
XIPH38629	4.729	0.807
XIPH32377	3.465	3.057
XIPH14944	6.308	6.179
XIPH30008	0.836	0.947
XIPH22991	4.338	5.91
XIPH24098	0	6.233
XIPH22535	2.945	2.099
XIPH06057	0	1.184
XIPH07443	11.566	17.751
XIPH17500	23.903	30.937
XIPH34593	101.733	47.751
XIPH29369	4.05	2.831
XIPH27259	4.366	2.831
XIPH16856	1.812	1.873
XIPH37720	4.403	3.283
XIPH23130	5.713	4.263
XIPH11180	237.951	119.786
XIPH41621	5.184	1.453
XIPH39698	0.399	0
XIPH36144	0.687	3.068
XIPH32678	2.648	9.882
XIPH38799	0	0
XIPH32852	2.666	0.334
XIPH24920	5.37	2.766
XIPH47956	0.585	3.272
XIPH40293	3.688	5.49
XIPH30393	0.269	3.563
XIPH19754	1.133	2.164
XIPH22468	0.92	5.156
XIPH03137	6.744	5.63
XIPH48228	1.189	3.972
XIPH30984	4.088	0.614
XIPH45078	3.521	0.56
XIPH10123	3.437	3.208
XIPH39845	0	2.691
XIPH31585	9.392	15.953
XIPH30856	1.626	6.243
XIPH28447	3.159	1.356
XIPH13354	16.425	13.036
XIPH44714	4.952	1.109
XIPH41712	5.639	1.453
XIPH19741	9.355	10.291
XIPH24525	1.932	2.11
XIPH15385	4.645	3.757
XIPH31898	0	2.217
XIPH13577	7.683	6.254
XIPH30260	0.26	3.24
XIPH07729	8.231	6.448
XIPH43948	0.957	1.066
XIPH43804	2.852	2.659
XIPH22968	0.567	3.595
XIPH34072	3.131	11.539
XIPH14913	4.645	5.199
XIPH48779	2.471	5.511
XIPH46495	0.892	0
XIPH23019	2.583	1.249
XIPH38756	1.152	2.573
XIPH07990	1.366	1.539
XIPH24425	2.824	2.713
XIPH41185	3.818	4.263
XIPH36157	2.406	3.455
XIPH15760	7.636	6.222
XIPH12242	7.887	4.898
XIPH01114	12.328	10.84
XIPH48858	2.48	4.155
XIPH46634	0	0.603
XIPH26274	1.412	3.757
XIPH25779	2.62	2.734
XIPH41211	0	3.789
XIPH47170	1.115	0.624
XIPH21938	13.535	15.296
XIPH38163	0.372	8.784
XIPH09892	0.845	2.013
XIPH32554	3.512	4.586
XIPH46810	0	10.431
XIPH34931	3.261	2.551
XIPH18883	2.471	2.594
XIPH48108	11.798	8.568
XIPH42366	4.459	1.991
XIPH43740	3.307	2.637
XIPH04563	22.807	30.13
XIPH24865	6.8	5.996
XIPH34462	7.32	5.694
XIPH24155	6.782	6.922
XIPH11469	10.433	7.632
XIPH04482	369.644	520.89
XIPH12862	5.908	2.433
XIPH10017	1.328	1.593
XIPH47141	0	3.746
XIPH03735	11.519	11.486
XIPH01843	12.662	9.333
XIPH21207	2.527	0
XIPH10627	12.346	10.097
XIPH15827	44.526	33.822
XIPH03186	2.295	2.336
XIPH25525	6.141	3.972
XIPH36362	0.344	16.34
XIPH38023	2.973	0.829
XIPH05631	10.024	5.77
XIPH24302	2.638	2.476
XIPH43407	0	1.561
XIPH10567	36.333	22.799
XIPH01205	1.403	23.585
XIPH28474	0	0
XIPH45588	0.52	3.466
XIPH38063	2.239	3.746
XIPH45931	12.727	12.551
XIPH22848	0.938	5.673
XIPH41438	0.427	2.39
XIPH15442	0	0
XIPH08257	10.154	12.777
XIPH00871	26.244	24.489
XIPH44540	3.428	4.381
XIPH43387	0.464	1.561
XIPH17394	2.109	0.926
XIPH12825	4.803	4.747
XIPH46765	1.096	1.227
XIPH32345	6.995	3.563
XIPH22598	4.664	6.351
XIPH20388	25.631	31.863
XIPH30907	2.174	0.301
XIPH14306	1.143	0.441
XIPH28377	9.68	7.04
XIPH18125	2.824	5.824
XIPH47988	0	2.616
XIPH41052	0.901	14.166
XIPH00231	1.858	1.658
XIPH04159	12.402	10.937
XIPH09977	3.688	1.442
XIPH48542	0	0.678
XIPH34837	1.942	3.251
XIPH29042	7.72	6.125
XIPH37617	4.004	4.478
XIPH43880	0.948	2.659
XIPH48385	1.198	0.667
XIPH24333	2.016	0.678
XIPH25716	1.923	0.958
XIPH16170	10.888	5.565
XIPH03367	13.415	9.279
XIPH33744	0.613	4.144
XIPH08082	0	2.713
XIPH17291	3.985	2.228
XIPH21259	1.217	0.969
XIPH46863	0.752	1.572
XIPH40791	1.672	1.399
XIPH04312	5.035	6.039
XIPH35130	0.325	1.098
XIPH17463	3.883	5.468
XIPH42111	0	0.98
XIPH38881	1.932	0
XIPH04731	47.917	100.195
XIPH09521	49.924	40.431
XIPH00499	29.755	30.259
XIPH26006	0.437	2.422
XIPH16926	23.996	25.372
XIPH24732	257.395	289.832
XIPH42640	0.901	1.012
XIPH15605	12.012	26.739
XIPH18999	3.735	2.605
XIPH47537	0	2.551
XIPH33826	12.699	21.131
XIPH02770	2.806	4.306
XIPH43169	0.92	1.55
XIPH48417	0	0.667
XIPH35754	1.347	3.391
XIPH23744	1.57	4.166
XIPH05236	41.6	47.923
XIPH47126	1.115	6.868
XIPH24118	2.592	1.787
XIPH23236	4.645	1.561
XIPH42674	1.356	1.518
XIPH05624	2.508	2.799
XIPH19991	1.793	2.745
XIPH35628	1.347	0
XIPH47429	1.709	2.54
XIPH18407	2.118	2.368
XIPH07162	9.634	12.013
XIPH45603	0	2.304
XIPH36833	3.177	0.398
XIPH31987	3.14	0.635
XIPH24778	6.977	3.897
XIPH26106	2.267	0
XIPH41388	0	1.916
XIPH27488	4.413	6.491
XIPH19042	9.513	3.671
XIPH09375	0.641	0.635
XIPH07586	9.949	5.005
XIPH46163	0	4.166
XIPH10309	2.36	2.939
XIPH29602	3.837	3.714
XIPH12189	6.995	2.164
XIPH46518	2.703	0.603
XIPH28304	4.097	5.393
XIPH26399	1.105	2.217
XIPH13261	5.147	1.916
XIPH16566	8.779	9.516
XIPH11290	2.415	2.25
XIPH10965	9.587	8.17
XIPH08111	65.159	78.107
XIPH43420	2.332	7.804
XIPH06036	5.109	3.466
XIPH41109	0	8.03
XIPH21961	5.769	3.229
XIPH25872	0.427	0.732
XIPH29080	0.251	2.519
XIPH36038	2.731	2.282
XIPH34830	2.267	0.366
XIPH18917	1.858	3.638
XIPH46865	5.49	3.068
XIPH14296	52.999	8.192
XIPH22725	57.254	69.441
XIPH11125	1.013	0.678
XIPH46740	0.548	0
XIPH27272	3.447	2.056
XIPH03819	11.622	8.063
XIPH40441	2.062	0.463
XIPH12446	0.855	5.092
XIPH27497	0.399	2.551
XIPH01911	23.503	29.042
XIPH15747	39.166	37.815
XIPH40689	3.735	0.926
XIPH31071	2.183	2.142
XIPH26177	1.291	0.398
XIPH40173	0.409	0.904
XIPH03331	30.824	25.156
XIPH09850	51.995	45.178
XIPH35389	0	1.862
XIPH27348	3.697	3.875
XIPH26800	8.974	15.059
XIPH47942	0	9.107
XIPH32542	4.979	5.565
XIPH44720	1.979	2.207
XIPH30582	2.406	1.798
XIPH26232	2.629	4.65
XIPH07707	2.982	3.38
XIPH02113	3.289	2.476
XIPH18154	10.721	4.004
XIPH42076	1.319	0.98
XIPH03117	17.4	15.296
XIPH45946	0	2.347
XIPH35400	3.995	2.971
XIPH32152	16.61	19.43
XIPH00014	28.297	13.918
XIPH31404	0.557	20.84
XIPH18287	0.297	6.728
XIPH32612	3.521	5.91
XIPH02031	22.268	20.033
XIPH11022	6.856	6.437
XIPH12722	20.085	21.798
XIPH37480	1.812	2.433
XIPH14705	0.929	2.917
XIPH02672	142.228	82.423
XIPH41520	0.427	3.843
XIPH34569	1.282	2.508
XIPH30319	2.378	2.659
XIPH45092	0	4.489
XIPH32955	1.189	2.336
XIPH42898	3.196	3.068
XIPH30442	1.598	1.184
XIPH15378	3.094	1.733
XIPH23954	11.083	5.974
XIPH28634	3.762	2.207
XIPH05917	3.298	9.526
XIPH18260	0.734	0.474
XIPH14343	3.651	3.057
XIPH31134	1.644	1.841
XIPH30316	5.286	2.368
XIPH19915	3067.7	4106.01
XIPH12124	3.567	5.942
XIPH44055	4.803	0
XIPH27602	2.731	5.414
XIPH04387	3.744	5.038
XIPH46837	0	1.227
XIPH14837	2.871	4.198
XIPH17077	16.081	11.701
XIPH12637	8.389	8.655
XIPH00569	89.629	62.358
XIPH09077	7.943	14.887
XIPH22425	4.05	3.294
XIPH17246	3.837	3.66
XIPH46442	0	0
XIPH29656	4.106	1.152
XIPH23828	6.28	2.024
XIPH41341	3.837	8.978
XIPH13223	0.687	1.152
XIPH33957	5.908	0.7
XIPH25879	3.447	3.132
XIPH48005	0.585	2.616
XIPH31902	5.091	3.262
XIPH22723	2.425	1.895
XIPH44647	0.492	0
XIPH21952	2.88	2.82
XIPH10359	0	8.848
XIPH33355	2.415	0.334
XIPH19379	12.69	59.398
XIPH15009	8.965	9.042
XIPH05901	25.556	21.453
XIPH45030	0.502	0.56
XIPH23873	3.939	4.413
XIPH21087	0.985	1.819
XIPH08349	12.068	13.326
XIPH13328	3.094	3.208
XIPH19703	3.056	0.355
XIPH16438	4.496	4.575
XIPH35876	0.344	0.377
XIPH16352	1.904	2.282
XIPH16511	1.366	2.293
XIPH34481	15.635	69.226
XIPH32447	4.673	3.262
XIPH36712	1.05	1.959
XIPH28756	2.703	9.344
XIPH20577	5.695	4.08
XIPH36403	0.344	0.388
XIPH38116	0.372	10.42
XIPH00601	41.916	37.718
XIPH07509	4.078	6.179
XIPH07254	5.017	6.103
XIPH48058	0	2.637
XIPH25417	1.904	7.804
XIPH11008	16.211	11.992
XIPH39288	7.469	2.637
XIPH39297	0	10.915
XIPH39433	0.39	0.441
XIPH38067	11.185	2.917
XIPH23258	6.131	5.996
XIPH01696	5.611	14.295
XIPH41209	1.7	3.789
XIPH06328	5.964	5.684
XIPH26023	5.416	8.482
XIPH21592	3.725	4.962
XIPH18412	2.731	10.194
XIPH44181	0.966	0
XIPH05785	3.809	4.424
XIPH24881	2.889	1.841
XIPH23149	1.143	4.909
XIPH14354	6.689	10.474
XIPH22017	2.898	7.729
XIPH07815	8.584	8.224
XIPH20258	11.975	5.371
XIPH08401	1.672	3.918
XIPH34012	0.938	0.344
XIPH38083	0	2.088
XIPH44139	1.932	2.153
XIPH42667	0	4.047
XIPH35845	4.403	0.754
XIPH48473	1.812	0
XIPH39958	0.808	1.798
XIPH03056	7.097	6.19
XIPH05451	3.911	2.379
XIPH35947	1.022	4.177
XIPH23832	18.087	16.502
XIPH36492	0.492	1.044
XIPH07620	11.074	5.199
XIPH27974	2.369	1.862
XIPH45641	0.52	0
XIPH34412	1.904	2.842
XIPH47244	1.124	0.624
XIPH16938	3.224	3.132
XIPH02756	51.373	49.915
XIPH30046	0	2.336
XIPH20618	1.18	4.338
XIPH22711	5.221	3.961
XIPH45915	1.579	2.347
XIPH24245	3.604	0.452
XIPH43157	0	1.033
XIPH00182	14.687	13.316
XIPH34316	3.474	2.831
XIPH28221	1.681	7.255
XIPH14598	20.094	21.529
XIPH30279	3.688	0.883
XIPH24870	1.644	4.381
XIPH15021	2.146	2.261
XIPH06221	2.852	3.595
XIPH18264	10.655	11.615
XIPH15520	3.372	4.22
XIPH35976	3.409	2.67
XIPH44249	2.908	0.538
XIPH47084	2.239	0.624
XIPH43897	0	0.538
XIPH17086	1.273	5.522
XIPH06339	0.595	5.049
XIPH26078	1.524	1.948
XIPH25657	1.282	1.195
XIPH43000	1.616	2.282
XIPH40104	2.434	0.452
XIPH22470	6.456	5.188
XIPH48611	1.83	3.402
XIPH33529	6.419	2.39
XIPH30069	1.57	1.173
XIPH04870	14.975	21.066
XIPH38502	1.904	3.402
XIPH11140	1.217	1.367
XIPH46467	41.581	49.01
XIPH35907	1.022	1.518
XIPH39684	3.196	0.441
XIPH14117	6.252	5.113
XIPH46924	1.105	2.465
XIPH30013	0.52	0.872
XIPH48617	0.613	0
XIPH43656	19.704	15.856
XIPH12963	21.608	6.803
XIPH45422	1.533	3.423
XIPH21837	1.616	1.808
XIPH48154	1.784	0.667
XIPH06958	13.35	12.96
XIPH01456	9.578	10.786
XIPH35261	0	2.949
XIPH03322	7.887	5.759
XIPH44043	3.363	1.076
XIPH43889	3.8	2.659
XIPH17766	2.295	0.527
XIPH43784	2.852	2.121
XIPH25693	46.403	31.572
XIPH20213	2.165	3.229
XIPH13631	4.487	2.971
XIPH48874	0.622	1.389
XIPH30731	3.233	3.918
XIPH26356	14.641	117.386
XIPH03670	35.998	26.061
XIPH01566	41.052	29.538
XIPH13700	12.774	14.306
XIPH00269	25.993	30.646
XIPH30553	4.004	3.585
XIPH41493	0.864	4.327
XIPH18093	4.478	1.615
XIPH25421	2.322	1.658
XIPH35188	2.034	0
XIPH31049	57.95	3.358
XIPH36153	1.886	5.856
XIPH11946	2.462	4.413
XIPH33134	4.496	3.025
XIPH38994	0.78	0
XIPH16329	6.782	34.295
XIPH04712	6.995	3.811
XIPH26694	20.103	34.231
XIPH23082	2.471	2.336
XIPH34597	8.965	5.371
XIPH33769	1.236	0.689
XIPH03037	6.549	6.556
XIPH04323	28.966	28.332
XIPH43698	0	3.186
XIPH18212	1.793	0.667
XIPH36569	1.05	1.959
XIPH04934	6.549	4.553
XIPH12691	3.428	1.485
XIPH05054	11.018	9.139
XIPH35527	1.003	1.119
XIPH47960	0	0
XIPH21603	7.618	7.933
XIPH35453	0.669	0.743
XIPH19035	4.515	3.832
XIPH32656	0.585	2.304
XIPH16158	14.381	22.573
XIPH20845	17.223	14.5
XIPH11683	45.901	113.338
XIPH06704	6.391	3.951
XIPH03044	1.171	2.713
XIPH46091	0	0.592
XIPH17215	27.944	17.621
XIPH34275	0.948	1.41
XIPH29380	1.263	2.261
XIPH26843	0.446	2.519
XIPH24168	0	3.789
XIPH20154	13.247	12.056
XIPH11895	2.285	1.055
XIPH37595	6.921	8.73
XIPH34294	0.316	0
XIPH04435	6.326	5.899
XIPH05927	8.036	11.41
XIPH04745	58.619	73.446
XIPH30710	5.109	1.507
XIPH23532	1.551	3.251
XIPH22144	288.441	150.379
XIPH33338	6.057	2.713
XIPH06453	3.642	4.909
XIPH11822	2.23	1.679
XIPH08480	9.68	12.088
XIPH24385	2.62	2.928
XIPH04802	24.144	20
XIPH04683	874.967	2355.17
XIPH33998	8.017	11.26
XIPH05375	18.087	21.55
XIPH13649	1.533	1.238
XIPH04955	11.91	14.295
XIPH48585	0	1.356
XIPH42034	1.756	0.495
XIPH25155	3.781	2.013
XIPH04874	21.422	23.036
XIPH07113	0.78	8.644
XIPH19508	1.598	3.929
XIPH19231	1.886	3.165
XIPH39035	6.986	2.605
XIPH37504	3.363	7.836
XIPH26307	1.756	0.98
XIPH10241	5.184	3.768
XIPH44708	7.423	0
XIPH05762	18.32	28.407
XIPH13610	8.138	8.256
XIPH23408	3.855	8.622
XIPH39353	0.79	0.441
XIPH04966	8.853	10.775
XIPH47416	1.133	0.635
XIPH11187	9.764	9.451
XIPH20390	2.332	2.422
XIPH38833	10.776	3.014
XIPH42649	1.356	1.012
XIPH31375	1.942	0.624
XIPH08927	1.273	0.538
XIPH47807	0	5.178
XIPH30878	4.338	3.036
XIPH40838	191.409	216.365
XIPH46847	0	1.227
XIPH39212	1.96	3.94
XIPH42297	0.511	2.271
XIPH14386	4.756	2.045
XIPH14260	6.234	3.929
XIPH11056	12.318	13.337
XIPH02555	8.194	6.125
XIPH06081	26.55	12.239
XIPH41789	0.437	2.928
XIPH44051	0.957	0.538
XIPH15734	0	0.495
XIPH42430	1.793	2.002
XIPH07756	2.044	1.453
XIPH03593	209.738	143.253
XIPH20895	2.731	1.722
XIPH09371	1.105	19.462
XIPH22596	0	0
XIPH25980	7.144	9.44
XIPH24845	1.031	7.148
XIPH44654	3.447	1.098
XIPH09647	3.335	2.487
XIPH20197	5.936	1.841
XIPH08537	10.925	9.72
XIPH31716	0	3.251
XIPH21442	6.494	4.833
XIPH32143	139.376	252.899
XIPH05319	65.243	55.91
XIPH01977	12.857	18.321
XIPH41197	1.7	1.895
XIPH08207	13.563	12.358
XIPH48468	3.632	0.678
XIPH24774	7.794	4.134
XIPH07627	38.265	27.385
XIPH44431	1.951	2.174
XIPH45317	0.511	0.571
XIPH27484	4.413	3.477
XIPH13235	7.989	5.877
XIPH09511	2.387	2.777
XIPH28681	0.242	3.014
XIPH00985	85.662	107.407
XIPH40017	0	4.521
XIPH22905	4.134	2.734
XIPH09114	6.168	7.406
XIPH06733	0.381	0
XIPH39855	0.799	4.037
XIPH20917	11.64	20.495
XIPH19073	7.961	8.73
XIPH06200	9.903	18.181
XIPH07040	0.697	1.313
XIPH22001	0.362	1.41
XIPH07325	5.862	8.073
XIPH47160	1.115	3.122
XIPH39171	2.35	0
XIPH12580	4.069	2.099
XIPH35793	5.75	2.648
XIPH25939	9.727	47.417
XIPH17144	4.794	3.477
XIPH23731	0.78	4.596
XIPH00793	26.708	49.484
XIPH42664	0.901	1.518
XIPH30836	131.154	134.964
XIPH31969	8.259	5.092
XIPH01903	43.969	34.974
XIPH02018	7.237	8.052
XIPH09424	1.366	1.733
XIPH41080	2.109	2.831
XIPH06301	7.803	14.575
XIPH33169	1.802	1.346
XIPH16829	8.64	4.769
XIPH11769	4.747	1.227
XIPH06199	17.558	14.521
XIPH24347	5.026	6.749
XIPH23928	2.768	3.972
XIPH03969	8.138	11.518
XIPH46252	20.614	29.085
XIPH07485	7.525	5.479
XIPH21722	4.496	3.24
XIPH06544	654.955	493.473
XIPH12839	2.09	4.284
XIPH00308	48.772	52.53
XIPH00980	45.734	73.661
XIPH19515	3.985	3.391
XIPH29646	2.257	2.562
XIPH27694	0.232	7.341
XIPH48560	0	1.356
XIPH28668	5.397	1.098
XIPH20605	3.038	2.831
XIPH38714	10.711	5.005
XIPH02346	35.478	34.457
XIPH41693	2.601	36.373
XIPH23077	4.385	3.1
XIPH28709	63.115	59.829
XIPH08798	16.452	9.451
XIPH39631	4.376	0.893
XIPH26242	0	0.721
XIPH25209	6.484	6.782
XIPH19313	5.063	23.703
XIPH46798	0.548	6.749
XIPH21404	0.697	14.618
XIPH02418	6.735	6.319
XIPH11273	19.165	9.946
XIPH48485	1.812	4.047
XIPH27023	2.267	3.305
XIPH00064	23.215	22.917
XIPH42534	1.802	1.012
XIPH33085	0	2.68
XIPH14417	2.806	2.594
XIPH28767	1.477	1.927
XIPH18081	2.081	1.991
XIPH16852	0.139	1.249
XIPH15810	0.79	1.033
XIPH31855	2.843	19.107
XIPH07204	5.416	7.212
XIPH20554	4.05	3.778
XIPH00868	50.528	48.117
XIPH42348	4.013	3.488
XIPH39544	1.589	1.776
XIPH16045	0.595	0.7
XIPH40774	7.088	7.46
XIPH16968	5.044	7.374
XIPH00583	50.388	59.667
XIPH28496	0.975	1.636
XIPH43349	119.514	115.459
XIPH38894	5.026	1.733
XIPH29283	18.422	19.473
XIPH06379	6.512	5.436
XIPH38594	1.904	0.85
XIPH48413	1.198	2.013
XIPH42144	0.446	2.82
XIPH29509	10.934	16.502
XIPH26290	1.263	2.164
XIPH09525	2.573	2.261
XIPH34791	3.558	1.808
XIPH28133	0.539	6.426
XIPH12120	16.081	14.155
XIPH25489	2.332	3.315
XIPH39539	1.189	1.776
XIPH04404	32.385	35.77
XIPH23999	0	2.659
XIPH38539	4.942	3.402
XIPH11654	9.81	11.098
XIPH09132	3.307	6.405
XIPH39329	0.79	3.951
XIPH15096	2.796	5.393
XIPH47733	2.898	4.532
XIPH28805	4.441	3.305
XIPH00115	12.095	10.538
XIPH26978	2.945	6.34
XIPH26084	0	0.484
XIPH05556	7.478	7.363
XIPH26750	2.685	2.756
XIPH40110	2.034	1.367
XIPH18443	21.943	10.84
XIPH08366	5.109	15.716
XIPH48808	0	1.378
XIPH31522	8.918	1.432
XIPH12567	10.916	9.537
XIPH22485	11.51	5.145
XIPH27578	3.112	1.948
XIPH15168	5.602	4.984
XIPH07160	5.908	4.532
XIPH25948	8.435	15.242
XIPH05016	8.798	7.621
XIPH42335	0.446	0
XIPH10806	0.381	0
XIPH28420	0.725	1.625
XIPH28516	90.827	90.518
XIPH30614	0	0.301
XIPH34688	0.966	1.798
XIPH12265	2.313	1.389
XIPH10710	11.352	7.74
XIPH14787	37.002	57.73
XIPH12019	9.16	14.661
XIPH25846	2.583	7.47
XIPH03433	291.99	279.767
XIPH27369	37.141	28.278
XIPH16212	17.772	38.267
XIPH31420	1.115	0.937
XIPH22180	0	2.465
XIPH21583	1.589	1.981
XIPH41265	7.673	10.485
XIPH22037	13.749	8.299
XIPH06640	0	0.872
XIPH36140	2.062	2.691
XIPH30197	6.568	0.592
XIPH44228	0.966	0
XIPH39803	2.007	0.452
XIPH46152	2.127	1.184
XIPH11966	24.6	30.539
XIPH15655	16.174	14.306
XIPH43269	0	0.517
XIPH39752	10.433	9.268
XIPH08387	2.815	2.293
XIPH18566	12.941	12.444
XIPH26911	2.936	1.518
XIPH04252	17.121	17.944
[truncated: 46,921 more rows]
