# Supplementary material for: The Transcriptomes of Xiphinema index and Longidorus elongatus Suggest Independent Acquisition of Some Plant Parasitism Genes by Horizontal Gene Transfer in Early-Branching Nematodes
Source: Genes (Basel). 2017 Oct 23;8(10):287. doi: 10.3390/genes8100287 (PMC5664137; doi:10.3390/genes8100287)
Supplement: Supplementary file 1 [file genes-08-00287-s001.zip › TableS2-Putative_Contaminants.xlsx]

## Sheet: Feuil1
	Archaea	Bacteria	Viroids	Viruses	Viridiplantae	Fungi	Other
Xiphinema	0	6	0	1	2	25	23
Longidorus	0	10	0	40	10	4	12
Xiphinema putative contaminant sources				Longidorus putative contaminant sources
Allomyces macrogynus ATCC 38327		16		Beet ringspot virus			29
Phytophthora infestans T30-4		6		Tomato black ring virus (STRAIN L)			6
Phytophthora sojae		5		Blastocystis hominis			5
Blastocladiella emersonii		4		Brassica rapa			5
Plasmopara halstedii		3		Anthurium amnicola			2
Exophiala spinifera		2		Capsaspora owczarzaki ATCC 30864			2
Phytophthora parasitica INRA-310		2		Parasitella parasitica			2
Rhodococcus wratislaviensis IFP 2016		2		Sesamum indicum			2
Saprolegnia diclina VS20		2		Tepidicaulis marinus			2
Albugo candida		1		Tomato black ring virus			2
Anthurium amnicola		1		Turnip yellows virus			2
Aureococcus anophagefferens		1		Actinomyces neuii			1
Burkholderiales bacterium RIFCSPHIGHO2_01_FULL_64_960		1		Acytostelium subglobosum LB1			1
Cellvibrio japonicus		1		Alicyclobacillus herbarius			1
Corallococcus coralloides DSM 2259		1		Amborella trichopoda			1
Laccaria bicolor S238N-H82		1		Bacillus boroniphilus JCM 21738			1
Mucor circinelloides f. circinelloides 1006PhL		1		Candidatus Phaeomarinobacter ectocarpi			1
Perkinsus marinus ATCC 50983		1		Fibroporia radiculosa			1
Planctomyces sp. SH-PL14		1		Paenibacillus larvae			1
Prunus mume		1		Paramecium tetraurelia strain d4-2			1
Pythium insidiosum		1		Phytophthora nicotianae			1
Tobacco mosaic virus strain tomato/L		1		Phytophthora parasitica P10297			1
Trichophyton benhamiae CBS 112371		1		Sphingomonas changbaiensis			1
Trypanosoma cruzi strain CL Brener		1		Sphingomonas sanguinis			1
				Sphingomonas wittichii			1
Total		57		Spizellomyces punctatus DAOM BR117			1
				Thalassiosira pseudonana CCMP1335			1
				White clover cryptic virus 2			1
				Total			76
