# Supplementary material for: The Transcriptomes of Xiphinema index and Longidorus elongatus Suggest Independent Acquisition of Some Plant Parasitism Genes by Horizontal Gene Transfer in Early-Branching Nematodes
Source: Genes (Basel). 2017 Oct 23;8(10):287. doi: 10.3390/genes8100287 (PMC5664137; doi:10.3390/genes8100287)
Supplement: Supplementary file 1 [file genes-08-00287-s001.zip › TableS3-437-Clade2-domains.xlsx]

## Sheet: Feuil1
		Tspir	Xind*	Lelo	*plant parasite
PF13843.4	DDE_Tnp_1_7	97	2	1
PF00927.20	Transglut_C	2	10	5
PF14223.4	Retrotran_gag_2	16	0	0
PF07727.12	RVT_2	15	0	0
PF03821.14	Mtp	2	5	8
PF04146.13	YTH	2	3	10
PF00151.17	Lipase	1	1	13
PF03036.14	Perilipin	0	5	10
PF00775.19	Dioxygenase_C	0	3	12
PF12872.5	OST-HTH	2	4	6
PF05770.9	Ins134_P3_kin	1	3	8
PF08487.8	VIT	0	4	8
PF05826.10	Phospholip_A2_2	0	3	8
PF05760.10	IER	0	4	6
PF16641.3	CLIP1_ZNF	0	4	6
PF05210.11	Sprouty	1	4	4
PF05110.11	AF-4	0	1	8
PF04488.13	Gly_transf_sug	0	1	8
PF02872.16	5_nucleotid_C	4	3	1
PF08687.9	ASD2	3	2	3
PF01997.14	Translin	3	2	3
PF13329.4	ATG2_CAD	1	0	7
PF13966.4	zf-RVT	0	8	0
PF16577.3	UBA_5	0	4	4
PF05672.9	MAP7	0	4	4
PF15975.3	Flot	0	3	5
PF16174.3	IHABP4_N	0	1	7
PF03561.13	Allantoicase	0	0	8
PF13695.4	zf-3CxxC	0	0	8
PF13976.4	gag_pre-integrs	7	0	0
PF16496.3	SWIRM-assoc_2	3	2	2
PF08773.9	CathepsinC_exc	3	0	4
PF00405.15	Transferrin	2	2	3
PF09739.7	MCM_bind	2	1	4
PF07051.9	OCIA	1	1	5
PF01091.16	PTN_MK_C	0	4	3
PF05724.9	TPMT	0	2	5
PF09997.7	DUF2238	0	1	6
PF14799.4	FAM195	0	1	6
PF04572.10	Gb3_synth	0	1	6
PF02746.14	MR_MLE_N	0	0	7
PF13378.4	MR_MLE_C	0	0	7
PF05786.12	Cnd2	2	1	3
PF13579.4	Glyco_trans_4_4	1	1	4
PF06951.9	PLA2G12	1	3	2
PF12235.6	FXMRP1_C_core	1	1	4
PF13565.4	HTH_32	0	6	0
PF15275.4	PEHE	0	2	4
PF12578.6	3-PAP	0	2	4
PF01124.16	MAPEG	0	1	5
PF16182.3	AbLIM_anchor	0	1	5
PF15717.3	PCM1_C	0	1	5
PF13456.4	RVT_3	5	0	0
PF13892.4	DBINO	3	0	2
PF08911.9	NUP50	1	2	2
PF14792.4	DNA_pol_B_palm	1	1	3
PF10252.7	PP28	1	1	3
PF02789.15	Peptidase_M17_N	1	1	3
PF14972.4	Mito_morph_reg	1	1	3
PF06886.9	TPX2	1	4	0
PF06113.10	BRE	1	2	2
PF00836.17	Stathmin	1	3	1
PF04236.13	Transp_Tc5_C	0	3	2
PF06448.9	DUF1081	0	2	3
PF08742.9	C8	0	2	3
PF13915.4	DUF4210	0	2	3
PF01382.15	Avidin	0	2	3
PF09175.8	DUF1944	0	1	4
PF16876.3	Lipin_mid	0	1	4
PF05918.9	API5	0	1	4
PF12280.6	BSMAP	0	1	4
PF08883.9	DOPA_dioxygen	0	1	4
PF15370.4	DUF4598	0	1	4
PF06741.11	LsmAD	0	0	5
PF01594.14	AI-2E_transport	0	0	5
PF01184.17	Grp1_Fun34_YaaH	3	1	0
PF09783.7	Vac_ImportDeg	2	1	1
PF07202.11	Tcp10_C	2	2	0
PF05427.9	FIBP	2	0	2
PF14075.4	UBN_AB	1	1	2
PF03577.13	Peptidase_C69	1	0	3
PF04880.11	NUDE_C	1	1	2
PF08608.10	Wyosine_form	1	1	2
PF16727.3	REV1_C	1	2	1
PF10391.7	DNA_pol_lambd_f	1	1	2
PF15336.4	Auts2	1	0	3
PF12240.6	Angiomotin_C	1	1	2
PF14619.4	SnAC	1	1	2
PF08338.9	DUF1731	1	2	1
PF04668.10	Tsg	1	0	3
PF15473.4	PCNP	1	2	1
PF06396.9	AGTRAP	1	0	3
PF13866.4	zf-SAP30	1	1	2
PF13886.4	DUF4203	1	1	2
PF12329.6	TMF_DNA_bd	1	1	2
PF01586.14	Basic	1	1	2
PF05859.10	Mis12	1	0	3
PF10453.7	NUFIP1	1	1	2
PF08368.10	FAST_2	1	1	2
PF10442.7	FIST_C	0	4	0
PF06172.9	Cupin_5	0	4	0
PF12886.5	TORC_C	0	3	1
PF00701.20	DHDPS	0	3	1
PF14916.4	CCDC92	0	2	2
PF16368.3	CEBP1_N	0	2	2
PF08372.8	PRT_C	0	2	2
PF08912.9	Rho_Binding	0	2	2
PF07779.10	Cas1_AcylT	0	2	2
PF14735.4	HAUS4	0	2	2
PF16278.3	zf-C2HE	0	2	2
PF15309.4	ALMS_motif	0	2	2
PF05839.9	Apc13p	0	2	2
PF07919.10	Gryzun	0	2	2
PF09398.8	FOP_dimer	0	1	3
PF06428.9	Sec2p	0	1	3
PF08172.10	CASP_C	0	1	3
PF14839.4	DOR	0	1	3
PF02182.15	SAD_SRA	0	1	3
PF13704.4	Glyco_tranf_2_4	0	1	3
PF09757.7	Arb2	0	1	3
PF06524.10	NOA36	0	1	3
PF16808.3	PKcGMP_CC	0	1	3
PF08941.8	USP8_interact	0	1	3
PF10218.7	DUF2054	0	1	3
PF03358.13	FMN_red	0	1	3
PF08609.8	Fes1	0	0	4
PF02676.12	TYW3	0	0	4
PF10491.7	Nrf1_DNA-bind	0	0	4
PF05686.10	Glyco_transf_90	3	0	0
PF07412.10	Geminin	3	0	0
PF03542.14	Tuberin	3	0	0
PF12070.6	SCAI	3	0	0
PF03747.12	ADP_ribosyl_GH	2	1	0
PF09507.8	CDC27	2	0	1
PF08511.9	COQ9	1	0	2
PF14716.4	HHH_8	1	0	2
PF08427.8	DUF1741	1	0	2
PF09768.7	Peptidase_M76	1	1	1
PF15011.4	CK2S	1	0	2
PF16185.3	MTABC_N	1	1	1
PF10644.7	Misat_Tub_SegII	1	0	2
PF08833.8	Axin_b-cat_bind	1	0	2
PF13041.4	PPR_2	1	0	2
PF11315.6	Med30	1	1	1
PF11411.6	DNA_ligase_IV	1	0	2
PF10199.7	Adaptin_binding	1	0	2
PF15668.3	DUF4663	1	1	1
PF12214.6	TPX2_importin	0	3	0
PF14200.4	RicinB_lectin_2	0	3	0
PF02208.14	Sorb	0	2	1
PF06632.10	XRCC4	0	2	1
PF06311.10	NumbF	0	2	1
PF12004.6	DUF3498	0	2	1
PF17098.3	Wtap	0	2	1
PF02833.12	DHHA2	0	2	1
PF13324.4	GCIP	0	2	1
PF15497.4	SNAPc19	0	2	1
PF11540.6	Dynein_IC2	0	1	2
PF12496.6	BNIP2	0	1	2
PF15913.3	Furin-like_2	0	1	2
PF02714.13	RSN1_7TM	0	1	2
PF07834.9	RanGAP1_C	0	1	2
PF10309.7	NCBP3	0	1	2
PF06400.9	Alpha-2-MRAP_N	0	1	2
PF14617.4	CMS1	0	1	2
PF14791.4	DNA_pol_B_thumb	0	1	2
PF16094.3	PAC1	0	1	2
PF04061.12	ORMDL	0	1	2
PF15071.4	TMEM220	0	1	2
PF10172.7	DDA1	0	1	2
PF01931.16	NTPase_I-T	0	1	2
PF09754.7	PAC2	0	1	2
PF08675.9	RNA_bind	0	1	2
PF08236.9	SRI	0	1	2
PF13967.4	RSN1_TM	0	1	2
PF15684.3	AROS	0	1	2
PF16014.3	SAP130_C	0	0	3
PF15871.3	JMY	0	0	3
PF03688.12	Nepo_coat_C	0	0	3
PF14966.4	DNA_repr_REX1B	0	0	3
PF12529.6	Xylo_C	0	0	3
PF15065.4	NCU-G1	0	0	3
PF03490.11	Varsurf_PPLC	0	0	3
PF07304.9	SRA1	0	0	3
PF05103.11	DivIVA	0	0	3
PF14736.4	N_Asn_amidohyd	0	0	3
PF03704.15	BTAD	0	0	3
PF00263.19	Secretin	0	0	3
PF14228.4	MOR2-PAG1_mid	2	0	0
PF08163.10	NUC194	2	0	0
PF06211.10	BAMBI	2	0	0
PF07096.9	DUF1358	2	0	0
PF10296.7	MMM1	2	0	0
PF12597.6	DUF3767	2	0	0
PF04388.10	Hamartin	2	0	0
PF09026.8	CENP-B_dimeris	2	0	0
PF17065.3	UPF0669	2	0	0
PF16472.3	DUF5050	2	0	0
PF15413.4	PH_11	2	0	0
PF10561.7	UPF0565	2	0	0
PF07156.12	Prenylcys_lyase	1	1	0
PF04261.10	Dyp_perox	1	0	1
PF06345.9	Drf_DAD	1	0	1
PF13543.4	KSR1-SAM	1	0	1
PF13191.4	AAA_16	1	0	1
PF09807.7	ELP6	1	0	1
PF08914.9	Myb_DNA-bind_2	1	1	0
PF11357.6	Spy1	1	1	0
PF07061.9	Swi5	1	0	1
PF17095.3	CAMSAP_CC1	1	0	1
PF01231.16	IDO	1	1	0
PF01894.15	UPF0047	1	0	1
PF12336.6	SOXp	1	0	1
PF04266.12	ASCH	1	1	0
PF15006.4	DUF4517	1	0	1
PF08590.8	DUF1771	1	1	0
PF01834.14	XRCC1_N	1	0	1
PF12400.6	STIMATE	1	1	0
PF12232.6	Myf5	1	1	0
PF01085.16	HH_signal	1	0	1
PF04629.12	ICA69	1	1	0
PF07452.10	CHRD	1	1	0
PF14678.4	FANCI_S4	1	1	0
PF01510.23	Amidase_2	0	2	0
PF13518.4	HTH_28	0	2	0
PF03427.11	CBM_19	0	2	0
PF14124.4	DUF4291	0	2	0
PF05025.11	RbsD_FucU	0	2	0
PF14941.4	OAF	0	1	1
PF02838.13	Glyco_hydro_20b	0	1	1
PF04148.11	Erv26	0	1	1
PF10683.7	DBD_Tnp_Hermes	0	1	1
PF11744.6	ALMT	0	1	1
PF08473.9	VGCC_alpha2	0	1	1
PF12057.6	DUF3538	0	1	1
PF15454.4	LAMTOR	0	1	1
PF09292.8	Neil1-DNA_bind	0	1	1
PF06818.13	Fez1	0	1	1
PF15243.4	ANAPC15	0	1	1
PF08762.8	CRPV_capsid	0	1	1
PF03992.14	ABM	0	1	1
PF07065.12	D123	0	1	1
PF14817.4	HAUS5	0	1	1
PF01368.18	DHH	0	1	1
PF16093.3	PAC4	0	1	1
PF03069.13	FmdA_AmdA	0	0	2
PF07884.12	VKOR	0	0	2
PF02323.13	ELH	0	0	2
PF11543.6	UN_NPL4	0	0	2
PF14752.4	RBP_receptor	0	0	2
PF16752.3	TBCC_N	0	0	2
PF13837.4	Myb_DNA-bind_4	0	0	2
PF06032.10	DUF917	0	0	2
PF01453.22	B_lectin	0	0	2
PF16000.3	CARMIL_C	0	0	2
PF14703.4	PHM7_cyt	0	0	2
PF03689.13	Nepo_coat_N	0	0	2
PF02122.13	Peptidase_S39	0	0	2
PF00848.17	Ring_hydroxyl_A	0	0	2
PF08244.10	Glyco_hydro_32C	0	0	2
PF12148.6	TTD	0	0	2
PF08947.8	BPS	0	0	2
PF15027.4	DUF4525	0	0	2
PF16077.3	Spaetzle	0	0	2
PF14881.4	Tubulin_3	0	0	2
PF06910.9	MEA1	0	0	2
PF01823.17	MACPF	0	0	2
PF05593.12	RHS_repeat	0	0	2
PF15114.4	UPF0640	0	0	2
PF12922.5	Cnd1_N	1	0	0
PF00634.16	BRCA2	1	0	0
PF09169.8	BRCA-2_helical	1	0	0
PF09103.8	BRCA-2_OB1	1	0	0
PF09104.8	BRCA-2_OB3	1	0	0
PF05677.10	DUF818	1	0	0
PF15051.4	FAM198	1	0	0
PF13961.4	DUF4219	1	0	0
PF08234.10	Spindle_Spc25	1	0	0
PF10525.7	Engrail_1_C_sig	1	0	0
PF08620.8	RPAP1_C	1	0	0
PF08916.9	Phe_ZIP	1	0	0
PF12813.5	XPG_I_2	1	0	0
PF16512.3	RhoGAP-FF1	1	0	0
PF07084.10	Spot_14	1	0	0
PF14974.4	P_C10	1	0	0
PF14437.4	MafB19-deam	1	0	0
PF09765.7	WD-3	1	0	0
PF14768.4	RPA_interact_C	1	0	0
PF14724.4	mit_SMPDase	1	0	0
PF00870.16	P53	1	0	0
PF11864.6	DUF3384	1	0	0
PF04503.11	SSDP	1	0	0
PF09316.8	Cmyb_C	1	0	0
PF11365.6	SOGA	1	0	0
PF15045.4	Clathrin_bdg	1	0	0
PF15780.3	ASH	1	0	0
PF01396.17	zf-C4_Topoisom	1	0	0
PF11707.6	Npa1	1	0	0
PF12971.5	NAGLU_N	1	0	0
PF16885.3	CAC1F_C	1	0	0
PF07527.11	Hairy_orange	1	0	0
PF05572.11	Peptidase_M43	1	0	0
PF13864.4	Enkurin	1	0	0
PF08661.9	Rep_fac-A_3	1	0	0
PF07657.11	MNNL	1	0	0
PF00875.16	DNA_photolyase	1	0	0
PF05923.10	APC_r	1	0	0
PF02796.13	HTH_7	1	0	0
PF00708.16	Acylphosphatase	1	0	0
PF13301.4	DUF4079	1	0	0
PF02586.12	SRAP	1	0	0
PF07034.9	ORC3_N	1	0	0
PF09976.7	TPR_21	1	0	0
PF02245.14	Pur_DNA_glyco	1	0	0
PF15072.4	DUF4539	1	0	0
PF03154.13	Atrophin-1	1	0	0
PF14815.4	NUDIX_4	1	0	0
PF04446.10	Thg1	1	0	0
PF14413.4	Thg1C	1	0	0
PF12849.5	PBP_like_2	1	0	0
PF16676.3	FOXO-TAD	1	0	0
PF12859.5	ANAPC1	1	0	0
PF13919.4	ASXH	1	0	0
PF07545.12	Vg_Tdu	1	0	0
PF14675.4	FANCI_S1	1	0	0
PF06974.11	DUF1298	1	0	0
PF15376.4	DUF4603	1	0	0
PF07926.10	TPR_MLP1_2	0	1	0
PF17177.2	PPR_long	0	1	0
PF13369.4	Transglut_core2	0	1	0
PF15914.3	FAM193_C	0	1	0
PF03632.13	Glyco_hydro_65m	0	1	0
PF14759.4	Reductase_C	0	1	0
PF12460.6	MMS19_C	0	1	0
PF16574.3	CEP209_CC5	0	1	0
PF12938.5	M_domain	0	1	0
PF09451.8	ATG27	0	1	0
PF12851.5	Tet_JBP	0	1	0
PF16057.3	DUF4800	0	1	0
PF16759.3	LIG3_BRCT	0	1	0
PF16401.3	DUF5009	0	1	0
PF12548.6	DUF3740	0	1	0
PF07078.9	FYTT	0	1	0
PF15991.3	G_path_suppress	0	1	0
PF03662.12	Glyco_hydro_79n	0	1	0
PF07989.9	Cnn_1N	0	1	0
PF14821.4	Thr_synth_N	0	1	0
PF12297.6	EVC2_like	0	1	0
PF16754.3	Pesticin	0	1	0
PF06583.10	Neogenin_C	0	1	0
PF05704.10	Caps_synth	0	1	0
PF08859.9	DGC	0	1	0
PF05162.11	Ribosomal_L41	0	1	0
PF06413.9	Neugrin	0	1	0
PF08600.8	Rsm1	0	1	0
PF05735.10	TSP_C	0	1	0
PF05544.9	Pro_racemase	0	1	0
PF14950.4	DUF4502	0	1	0
PF13820.4	Nucleic_acid_bd	0	1	0
PF15300.4	INT_SG_DDX_CT_C	0	1	0
PF14921.4	APCDDC	0	1	0
PF00977.19	His_biosynth	0	1	0
PF10198.7	Ada3	0	1	0
PF01940.14	DUF92	0	1	0
PF01107.16	MP	0	1	0
PF15719.3	DUF4674	0	1	0
PF05609.10	LAP1C	0	1	0
PF10495.7	PACT_coil_coil	0	1	0
PF12470.6	SUFU_C	0	1	0
PF15619.4	Lebercilin	0	1	0
PF14909.4	SPATA6	0	1	0
PF01670.14	Glyco_hydro_12	0	1	0
PF02765.15	POT1	0	1	0
PF14766.4	RPA_interact_N	0	1	0
PF16218.3	Peptidase_C101	0	1	0
PF13148.4	DUF3987	0	1	0
PF08317.9	Spc7	0	1	0
PF12044.6	Metallopep	0	1	0
PF02682.14	CT_C_D	0	1	0
PF08212.10	Lipocalin_2	0	1	0
PF06377.9	Adipokin_hormo	0	1	0
PF01613.16	Flavin_Reduct	0	1	0
PF11881.6	SPAR_C	0	1	0
PF12510.6	Smoothelin	0	1	0
PF13934.4	ELYS	0	1	0
PF12014.6	DUF3506	0	1	0
PF01410.16	COLFI	0	1	0
PF04698.10	Rab_eff_C	0	1	0
PF02790.13	COX2_TM	0	1	0
PF00184.15	Hormone_5	0	1	0
PF15686.3	LYRIC	0	1	0
PF11795.6	DUF3322	0	0	1
PF15784.3	GPS2_interact	0	0	1
PF16556.3	IL17R_fnIII_D1	0	0	1
PF09588.8	YqaJ	0	0	1
PF14978.4	MRP-63	0	0	1
PF15753.3	BLOC1S3	0	0	1
PF08570.8	DUF1761	0	0	1
PF11719.6	Drc1-Sld2	0	0	1
PF15967.3	Nucleoporin_FG2	0	0	1
PF04923.10	Ninjurin	0	0	1
PF03391.13	Nepo_coat	0	0	1
PF06937.9	EURL	0	0	1
PF17064.3	QVR	0	0	1
PF05076.11	SUFU	0	0	1
PF15266.4	DUF4594	0	0	1
PF04899.10	MbeD_MobD	0	0	1
PF04982.11	HPP	0	0	1
PF10156.7	Med17	0	0	1
PF12223.6	DUF3602	0	0	1
PF12885.5	TORC_M	0	0	1
PF15086.4	UPF0542	0	0	1
PF15384.4	PAXX	0	0	1
PF10441.7	Urb2	0	0	1
PF08797.9	HIRAN	0	0	1
PF15920.3	WHAMM-JMY_N	0	0	1
PF14022.4	DUF4238	0	0	1
PF15138.4	Syncollin	0	0	1
PF01149.22	Fapy_DNA_glyco	0	0	1
PF06831.12	H2TH	0	0	1
PF00864.17	P2X_receptor	0	0	1
PF12047.6	DNMT1-RFD	0	0	1
PF12605.6	CK1gamma_C	0	0	1
PF06075.10	DUF936	0	0	1
PF12309.6	KBP_C	0	0	1
PF12017.6	Tnp_P_element	0	0	1
PF16558.3	AZUL	0	0	1
PF15236.4	CCDC66	0	0	1
PF06888.10	Put_Phosphatase	0	0	1
PF12237.6	PCIF1_WW	0	0	1
PF07721.12	TPR_4	0	0	1
PF09469.8	Cobl	0	0	1
PF01102.16	Glycophorin_A	0	0	1
PF01936.16	NYN	0	0	1
PF11608.6	Limkain-b1	0	0	1
PF13228.4	DUF4037	0	0	1
PF12530.6	DUF3730	0	0	1
