# Supplementary material for: The Transcriptomes of Xiphinema index and Longidorus elongatus Suggest Independent Acquisition of Some Plant Parasitism Genes by Horizontal Gene Transfer in Early-Branching Nematodes
Source: Genes (Basel). 2017 Oct 23;8(10):287. doi: 10.3390/genes8100287 (PMC5664137; doi:10.3390/genes8100287)
Supplement: Supplementary file 1 [file genes-08-00287-s001.zip › TableS4-45-Clade2-shared.xlsx]

## Sheet: Feuil1
Pfam domains unique to clade 2 nematodes and shared between the 3
			Tspir	Xind	Lelo
PF00927.20	Transglut_C	Transglutaminase family, C-terminal ig like domain	2	10	5
PF03821.14	Mtp	Golgi 4-transmembrane spanning transporter	2	5	8
PF12872.5	OST-HTH	OST-HTH/LOTUS domain Provide feedback	2	4	6
PF05210.11	Sprouty	Sprouty protein (Spry)	1	4	4
PF02872.16	5_nucleotid_C	5'-nucleotidase, C-terminal domain	4	3	1
PF04146.13	YTH	YT521-B-like domain	2	3	10
PF06951.9	PLA2G12	Group XII secretory phospholipase A2 precursor (PLA2G12)	1	3	2
PF00836.17	Stathmin	Stathmin family	1	3	1
PF05770.9	Ins134_P3_kin	Inositol 1, 3, 4-trisphosphate 5/6-kinase	1	3	8
PF13843.4	DDE_Tnp_1_7	Transposase IS4	97	2	1
PF16496.3	SWIRM-assoc_2	SWIRM-associated domain at the N-terminal	3	2	2
PF08687.9	ASD2	Apx/Shroom domain ASD2	3	2	3
PF01997.14	Translin	Translin family	3	2	3
PF00405.15	Transferrin	Transferrin	2	2	3
PF08911.9	NUP50	NUP50 (Nucleoporin 50 kDa)	1	2	2
PF16727.3	REV1_C	DNA repair protein REV1 C-terminal domain	1	2	1
PF06113.10	BRE	Brain and reproductive organ-expressed protein (BRE)	1	2	2
PF08338.9	DUF1731	Domain of unknown function (DUF1731)	1	2	1
PF15473.4	PCNP	PEST, proteolytic signal-containing nuclear protein family	1	2	1
PF05786.12	Cnd2	Condensin complex subunit 2	2	1	3
PF09783.7	Vac_ImportDeg	Vacuolar import and degradation protein	2	1	1
PF09739.7	MCM_bind	Mini-chromosome maintenance replisome factor	2	1	4
PF14075.4	UBN_AB	Ubinuclein conserved middle domain	1	1	2
PF13579.4	Glyco_trans_4_4	Glycosyl transferase 4-like domain	1	1	4
PF04880.11	NUDE_C	NUDE protein, C-terminal conserved region	1	1	2
PF08608.10	Wyosine_form	Wyosine base formation	1	1	2
PF10391.7	DNA_pol_lambd_f	Fingers domain of DNA polymerase lambda	1	1	2
PF14792.4	DNA_pol_B_palm	DNA polymerase beta palm	1	1	3
PF10252.7	PP28	Casein kinase substrate phosphoprotein PP28	1	1	3
PF02789.15	Peptidase_M17_N	Cytosol aminopeptidase family, N-terminal domain	1	1	3
PF14972.4	Mito_morph_reg	Mitochondrial morphogenesis regulator	1	1	3
PF09768.7	Peptidase_M76	Peptidase M76 family	1	1	1
PF12240.6	Angiomotin_C	Angiomotin C terminal	1	1	2
PF16185.3	MTABC_N	Mitochondrial ABC-transporter N-terminal five TM region	1	1	1
PF13866.4	zf-SAP30	SAP30 zinc-finger	1	1	2
PF13886.4	DUF4203	Domain of unknown function (DUF4203)	1	1	2
PF12235.6	FXMRP1_C_core	Fragile X-related 1 protein core C terminal	1	1	4
PF12329.6	TMF_DNA_bd	TATA element modulatory factor 1 DNA binding	1	1	2
PF11315.6	Med30	Mediator complex subunit 30	1	1	1
PF01586.14	Basic	Myogenic Basic domain	1	1	2
PF00151.17	Lipase	Lipase	1	1	13
PF10453.7	NUFIP1	Nuclear fragile X mental retardation-interacting protein 1 (NUFIP1)	1	1	2
PF15668.3	DUF4663	Domain of unknown function (DUF4663)	1	1	1
PF07051.9	OCIA	Ovarian carcinoma immunoreactive antigen (OCIA)	1	1	5
PF08368.10	FAST_2	FAST kinase-like protein, subdomain 2	1	1	2
