# Supplementary material for: The Transcriptomes of Xiphinema index and Longidorus elongatus Suggest Independent Acquisition of Some Plant Parasitism Genes by Horizontal Gene Transfer in Early-Branching Nematodes
Source: Genes (Basel). 2017 Oct 23;8(10):287. doi: 10.3390/genes8100287 (PMC5664137; doi:10.3390/genes8100287)
Supplement: Supplementary file 1 [file genes-08-00287-s001.zip › TableS5-91-Clade2-PPN.xlsx]

## Sheet: Feuil1
		Xind	Lelo
PF08487.8	VIT	4	8
PF16577.3	UBA_5	4	4
PF05760.10	IER	4	6
PF01091.16	PTN_MK_C	4	3
PF05672.9	MAP7	4	4
PF16641.3	CLIP1_ZNF	4	6
PF15975.3	Flot	3	5
PF12886.5	TORC_C	3	1
PF00775.19	Dioxygenase_C	3	12
PF05826.10	Phospholip_A2_2	3	8
PF06448.9	DUF1081	2	3
PF08742.9	C8	2	3
PF14916.4	CCDC92	2	2
PF16368.3	CEBP1_N	2	2
PF02208.14	Sorb	2	1
PF15275.4	PEHE	2	4
PF08372.8	PRT_C	2	2
PF13915.4	DUF4210	2	3
PF08912.9	Rho_Binding	2	2
PF12578.6	3-PAP	2	4
PF06632.10	XRCC4	2	1
PF06311.10	NumbF	2	1
PF14735.4	HAUS4	2	2
PF05724.9	TPMT	2	5
PF12004.6	DUF3498	2	1
PF16278.3	zf-C2HE	2	2
PF15309.4	ALMS_motif	2	2
PF01382.15	Avidin	2	3
PF17098.3	Wtap	2	1
PF05839.9	Apc13p	2	2
PF07919.10	Gryzun	2	2
PF13324.4	GCIP	2	1
PF15497.4	SNAPc19	2	1
PF05110.11	AF-4	1	8
PF09175.8	DUF1944	1	4
PF09398.8	FOP_dimer	1	3
PF06428.9	Sec2p	1	3
PF16876.3	Lipin_mid	1	4
PF14941.4	OAF	1	1
PF08172.10	CASP_C	1	3
PF02838.13	Glyco_hydro_20b	1	1
PF11540.6	Dynein_IC2	1	2
PF12496.6	BNIP2	1	2
PF04148.11	Erv26	1	1
PF10683.7	DBD_Tnp_Hermes	1	1
PF14839.4	DOR	1	3
PF02182.15	SAD_SRA	1	3
PF13704.4	Glyco_tranf_2_4	1	3
PF15913.3	Furin-like_2	1	2
PF11744.6	ALMT	1	1
PF01124.16	MAPEG	1	5
PF08473.9	VGCC_alpha2	1	1
PF16182.3	AbLIM_anchor	1	5
PF12057.6	DUF3538	1	1
PF12280.6	BSMAP	1	4
PF02714.13	RSN1_7TM	1	2
PF07834.9	RanGAP1_C	1	2
PF09757.7	Arb2	1	3
PF10309.7	NCBP3	1	2
PF08883.9	DOPA_dioxygen	1	4
PF06400.9	Alpha-2-MRAP_N	1	2
PF09997.7	DUF2238	1	6
PF06524.10	NOA36	1	3
PF16808.3	PKcGMP_CC	1	3
PF14617.4	CMS1	1	2
PF14791.4	DNA_pol_B_thumb	1	2
PF16094.3	PAC1	1	2
PF15370.4	DUF4598	1	4
PF16174.3	IHABP4_N	1	7
PF04061.12	ORMDL	1	2
PF15071.4	TMEM220	1	2
PF15454.4	LAMTOR	1	1
PF10172.7	DDA1	1	2
PF01931.16	NTPase_I-T	1	2
PF09292.8	Neil1-DNA_bind	1	1
PF10218.7	DUF2054	1	3
PF03358.13	FMN_red	1	3
PF08675.9	RNA_bind	1	2
PF06818.13	Fez1	1	1
PF08236.9	SRI	1	2
PF04488.13	Gly_transf_sug	1	8
PF04572.10	Gb3_synth	1	6
PF15243.4	ANAPC15	1	1
PF08762.8	CRPV_capsid	1	1
PF03992.14	ABM	1	1
PF07065.12	D123	1	1
PF14817.4	HAUS5	1	1
PF13967.4	RSN1_TM	1	2
PF01368.18	DHH	1	1
PF15684.3	AROS	1	2
PF16093.3	PAC4	1	1
