# Supplementary material for: The Transcriptomes of Xiphinema index and Longidorus elongatus Suggest Independent Acquisition of Some Plant Parasitism Genes by Horizontal Gene Transfer in Early-Branching Nematodes
Source: Genes (Basel). 2017 Oct 23;8(10):287. doi: 10.3390/genes8100287 (PMC5664137; doi:10.3390/genes8100287)
Supplement: Supplementary file 1 [file genes-08-00287-s001.zip › TableS6-HGT.xlsx]

## Sheet: HGT-Xiphinema
AI	query hits number	query name	best evalue Archaea	best evalue Bacteria	best evalue Viroids	best evalue Viruses	best evalue Viridiplantae	best evalue Fungi	best evalue Other	best evalue Metazoa	best hit gi	best hit prct ident	best hit org nickname	best hit org full name	best hit taxo group	best hit taxid	best hit lineage
460.517	500	XIPH02308|m.7049 XIPH02308|g.7049 ORF XIPH02308|g.7049 XIPH02308|m.7049 type:complete len:508 (+) XIPH02308:314-1837(+)	-	-	-	-	-	0	-	-	1032649444	63.35	Morti	Mortierella elongata AG-77	Eukaryota_NO_Metazoa	1314771	;cellular organisms;Eukaryota;Opisthokonta;Fungi;Mucoromycota;Mortierellomycotina;Mortierellales;Mortierellaceae;Mortierella;Mortierella elongata;Mortierella elongata AG-77;
353.905	500	XIPH00228|m.1060 XIPH00228|g.1060 ORF XIPH00228|g.1060 XIPH00228|m.1060 type:complete len:893 (-) XIPH00228:1150-3828(-)	-	-	-	-	-	2e-154	-	-	1027015920	41.29	Spize	Spizellomyces punctatus DAOM BR117	Eukaryota_NO_Metazoa	645134	;cellular organisms;Eukaryota;Opisthokonta;Fungi;Chytridiomycota;Chytridiomycetes;Spizellomycetales;Spizellomycetaceae;Spizellomyces;Spizellomyces punctatus;Spizellomyces punctatus DAOM BR117;
256.28	500	XIPH03968|m.10700 XIPH03968|g.10700 ORF XIPH03968|g.10700 XIPH03968|m.10700 type:5prime_partial len:349 (+) XIPH03968:2-1048(+)	-	-	-	-	-	5e-112	-	-	1032649444	63.42	Morti	Mortierella elongata AG-77	Eukaryota_NO_Metazoa	1314771	;cellular organisms;Eukaryota;Opisthokonta;Fungi;Mucoromycota;Mortierellomycotina;Mortierellales;Mortierellaceae;Mortierella;Mortierella elongata;Mortierella elongata AG-77;
242.128	29	XIPH11557|m.23437 XIPH11557|g.23437 ORF XIPH11557|g.23437 XIPH11557|m.23437 type:5prime_partial len:265 (-) XIPH11557:168-962(-)	-	-	-	-	-	-	7e-106	-	301112278	59.78	Phyto	Phytophthora infestans T30-4	Eukaryota_NO_Metazoa	403677	;cellular organisms;Eukaryota;Stramenopiles;Oomycetes;Peronosporales;Phytophthora;Phytophthora infestans;Phytophthora infestans T30-4;
218.052	500	XIPH16086|m.29108 XIPH16086|g.29108 ORF XIPH16086|g.29108 XIPH16086|m.29108 type:5prime_partial len:231 (+) XIPH16086:3-695(+)	-	-	-	-	-	-	2e-95	-	675215873	65.26	Phyto	Phytophthora parasitica INRA-310	Eukaryota_NO_Metazoa	761204	;cellular organisms;Eukaryota;Stramenopiles;Oomycetes;Peronosporales;Phytophthora;Phytophthora parasitica;Phytophthora parasitica INRA-310;
200.325	500	XIPH12547|m.24757 XIPH12547|g.24757 ORF XIPH12547|g.24757 XIPH12547|m.24757 type:internal len:305 (-) XIPH12547:2-913(-)	-	1e-87	-	-	-	-	-	-	1095247200	53.31	C_arv	Chitinophaga arvensicola	Bacteria	29529	;cellular organisms;Bacteria;FCB group;Bacteroidetes/Chlorobi group;Bacteroidetes;Chitinophagia;Chitinophagales;Chitinophagaceae;Chitinophaga;Chitinophaga arvensicola;
191.115	500	XIPH07552|m.17272 XIPH07552|g.17272 ORF XIPH07552|g.17272 XIPH07552|m.17272 type:complete len:294 (-) XIPH07552:120-1001(-)	-	-	-	-	-	1e-83	-	-	1026985136	56.69	Spize	Spizellomyces punctatus DAOM BR117	Eukaryota_NO_Metazoa	645134	;cellular organisms;Eukaryota;Opisthokonta;Fungi;Chytridiomycota;Chytridiomycetes;Spizellomycetales;Spizellomycetaceae;Spizellomyces;Spizellomyces punctatus;Spizellomyces punctatus DAOM BR117;
161.692	237	XIPH04097|m.10949 XIPH04097|g.10949 ORF XIPH04097|g.10949 XIPH04097|m.10949 type:5prime_partial len:181 (-) XIPH04097:1075-1617(-)	-	-	-	-	-	-	6e-71	-	567963477	57.93	P_par	Phytophthora parasitica	Eukaryota_NO_Metazoa	4792	;cellular organisms;Eukaryota;Stramenopiles;Oomycetes;Peronosporales;Phytophthora;Phytophthora parasitica;
160.488	500	XIPH07783|m.17641 XIPH07783|g.17641 ORF XIPH07783|g.17641 XIPH07783|m.17641 type:5prime_partial len:247 (+) XIPH07783:1-741(+)	-	2e-70	-	-	-	-	-	-	917567010	53.96	Aquab	Aquabacterium sp. NJ1	Bacteria	1538295	;cellular organisms;Bacteria;Proteobacteria;Betaproteobacteria;Burkholderiales;unclassified Burkholderiales;Burkholderiales Genera incertae sedis;Aquabacterium;Aquabacterium sp. NJ1;
145.756	402	XIPH12449|m.24621 XIPH12449|g.24621 ORF XIPH12449|g.24621 XIPH12449|m.24621 type:5prime_partial len:166 (-) XIPH12449:423-920(-)	-	5e-64	-	-	-	-	-	-	737104624	60.38	C_hen	Caulobacter henricii	Bacteria	69395	;cellular organisms;Bacteria;Proteobacteria;Alphaproteobacteria;Caulobacterales;Caulobacteraceae;Caulobacter;Caulobacter henricii;
137.056	36	XIPH24946|m.37523 XIPH24946|g.37523 ORF XIPH24946|g.37523 XIPH24946|m.37523 type:5prime_partial len:150 (-) XIPH24946:57-506(-)	-	-	-	-	-	-	3e-60	-	695384050	66.21	P_soj	Phytophthora sojae	Eukaryota_NO_Metazoa	67593	;cellular organisms;Eukaryota;Stramenopiles;Oomycetes;Peronosporales;Phytophthora;Phytophthora sojae;
134.061	500	XIPH15207|m.28108 XIPH15207|g.28108 ORF XIPH15207|g.28108 XIPH15207|m.28108 type:3prime_partial len:216 (-) XIPH15207:3-647(-)	-	-	-	-	6e-59	-	-	-	1072930427	52.55	R_sat	Raphanus sativus	Eukaryota_NO_Metazoa	3726	;cellular organisms;Eukaryota;Viridiplantae;Streptophyta;Streptophytina;Embryophyta;Tracheophyta;Euphyllophyta;Spermatophyta;Magnoliophyta;Mesangiospermae;eudicotyledons;Gunneridae;Pentapetalae;rosids;malvids;Brassicales;Brassicaceae;Brassiceae;Raphanus;Raphanus sativus;
125.544	500	XIPH08140|m.18219 XIPH08140|g.18219 ORF XIPH08140|g.18219 XIPH08140|m.18219 type:5prime_partial len:300 (-) XIPH08140:282-1181(-)	-	3e-55	-	-	-	-	-	-	916264925	41.53	Cardi	Cardinium endosymbiont of Encarsia pergandiella	Bacteria	249402	;cellular organisms;Bacteria;FCB group;Bacteroidetes/Chlorobi group;Bacteroidetes;Cytophagia;Cytophagales;Amoebophilaceae;Candidatus Cardinium;Cardinium endosymbiont of Encarsia pergandiella;
120.938	3	XIPH02744|m.8058 XIPH02744|g.8058 ORF XIPH02744|g.8058 XIPH02744|m.8058 type:complete len:316 (+) XIPH02744:846-1793(+)	-	3e-53	-	-	-	-	-	-	1056229713	37.76	N_yam	Nocardia yamanashiensis	Bacteria	209247	;cellular organisms;Bacteria;Terrabacteria group;Actinobacteria;Actinobacteria;Corynebacteriales;Nocardiaceae;Nocardia;Nocardia yamanashiensis;
114.079	552	XIPH10007|m.21148 XIPH10007|g.21148 ORF XIPH10007|g.21148 XIPH10007|m.21148 type:5prime_partial len:317 (+) XIPH10007:3-953(+)	-	2e-112	-	-	-	-	-	7e-63	380734500	61.9	Coral	Corallococcus coralloides DSM 2259	Bacteria	1144275	;cellular organisms;Bacteria;Proteobacteria;delta/epsilon subdivisions;Deltaproteobacteria;Myxococcales;Cystobacterineae;Myxococcaceae;Corallococcus;Corallococcus coralloides;Corallococcus coralloides DSM 2259;
103.365	610	XIPH10332|m.21662 XIPH10332|g.21662 ORF XIPH10332|g.21662 XIPH10332|m.21662 type:5prime_partial len:304 (+) XIPH10332:3-914(+)	-	9e-108	-	-	-	-	-	7e-63	505161281	61.37	M_sti	Myxococcus stipitatus	Bacteria	83455	;cellular organisms;Bacteria;Proteobacteria;delta/epsilon subdivisions;Deltaproteobacteria;Myxococcales;Cystobacterineae;Myxococcaceae;Myxococcus;Myxococcus stipitatus;
100.621	76	XIPH08598|m.18971 XIPH08598|g.18971 ORF XIPH08598|g.18971 XIPH08598|m.18971 type:5prime_partial len:338 (+) XIPH08598:1-1014(+)	-	2e-44	-	-	-	-	-	-	515645773	31.95	V_spl	Vibrio splendidus	Bacteria	29497	;cellular organisms;Bacteria;Proteobacteria;Gammaproteobacteria;Vibrionales;Vibrionaceae;Vibrio;Vibrio splendidus;
100.621	75	XIPH02552|m.7617 XIPH02552|g.7617 ORF XIPH02552|g.7617 XIPH02552|m.7617 type:complete len:417 (-) XIPH02552:602-1852(-)	-	2e-44	-	-	-	-	-	-	947479164	31.46	Dugan	Duganella sp. Leaf61	Bacteria	1736227	;cellular organisms;Bacteria;Proteobacteria;Betaproteobacteria;Burkholderiales;Oxalobacteraceae;Duganella;Duganella sp. Leaf61;
94.7627	502	XIPH08074|m.18107 XIPH08074|g.18107 ORF XIPH08074|g.18107 XIPH08074|m.18107 type:5prime_partial len:286 (+) XIPH08074:1-858(+)	-	7e-42	-	-	-	-	-	-	748748985	37.08	F_lim	Fibrisoma limi	Bacteria	663275	;cellular organisms;Bacteria;FCB group;Bacteroidetes/Chlorobi group;Bacteroidetes;Cytophagia;Cytophagales;Cytophagaceae;Fibrisoma;Fibrisoma limi;
92.6142	500	XIPH24533|m.37188 XIPH24533|g.37188 ORF XIPH24533|g.37188 XIPH24533|m.37188 type:5prime_partial len:114 (-) XIPH24533:175-516(-)	-	-	-	-	-	-	6e-41	-	325179668	69.16	Albug	Albugo laibachii Nc14	Eukaryota_NO_Metazoa	890382	;cellular organisms;Eukaryota;Stramenopiles;Oomycetes;Albuginales;Albuginaceae;Albugo;Albugo laibachii;Albugo laibachii Nc14;
86.8051	162	XIPH08702|m.19137 XIPH08702|g.19137 ORF XIPH08702|g.19137 XIPH08702|m.19137 type:complete len:177 (-) XIPH08702:539-1069(-)	-	-	-	-	-	-	2e-38	-	695391979	55.74	P_soj	Phytophthora sojae	Eukaryota_NO_Metazoa	67593	;cellular organisms;Eukaryota;Stramenopiles;Oomycetes;Peronosporales;Phytophthora;Phytophthora sojae;
86.8051	101	XIPH18485|m.31745 XIPH18485|g.31745 ORF XIPH18485|g.31745 XIPH18485|m.31745 type:5prime_partial len:183 (-) XIPH18485:125-673(-)	-	-	-	-	-	2e-38	-	-	511005673	47.83	Mucor	Mucor circinelloides f. circinelloides 1006PhL	Eukaryota_NO_Metazoa	1220926	;cellular organisms;Eukaryota;Opisthokonta;Fungi;Mucoromycota;Mucoromycotina;Mucorales;Mucorineae;Mucoraceae;Mucor;Mucor circinelloides;Mucor circinelloides f. circinelloides;Mucor circinelloides f. circinelloides 1006PhL;
84.097	106	XIPH17386|m.30566 XIPH17386|g.30566 ORF XIPH17386|g.30566 XIPH17386|m.30566 type:5prime_partial len:196 (+) XIPH17386:1-588(+)	-	-	-	-	-	3e-37	-	-	758369158	44.33	P_par	Parasitella parasitica	Eukaryota_NO_Metazoa	35722	;cellular organisms;Eukaryota;Opisthokonta;Fungi;Mucoromycota;Mucoromycotina;Mucorales;Mucorineae;Mucoraceae;Parasitella;Parasitella parasitica;
79.2687	500	XIPH13521|m.26008 XIPH13521|g.26008 ORF XIPH13521|g.26008 XIPH13521|m.26008 type:5prime_partial len:229 (+) XIPH13521:2-688(+)	-	-	-	-	-	-	3e-89	8e-55	552955174	60.38	P_aph	Pythium aphanidermatum	Eukaryota_NO_Metazoa	65070	;cellular organisms;Eukaryota;Stramenopiles;Oomycetes;Pythiales;Pythiaceae;Pythium;Pythium aphanidermatum;
79.2042	500	XIPH15054|m.27924 XIPH15054|g.27924 ORF XIPH15054|g.27924 XIPH15054|m.27924 type:5prime_partial len:226 (+) XIPH15054:1-678(+)	-	4e-35	-	-	-	-	-	-	800977185	46.98	P_rub	Pseudoalteromonas rubra	Bacteria	43658	;cellular organisms;Bacteria;Proteobacteria;Gammaproteobacteria;Alteromonadales;Pseudoalteromonadaceae;Pseudoalteromonas;Pseudoalteromonas rubra;
73.1719	1451	XIPH00438|m.1861 XIPH00438|g.1861 ORF XIPH00438|g.1861 XIPH00438|m.1861 type:complete len:556 (+) XIPH00438:457-2124(+)	-	-	-	-	-	-	0	6e-169	669156096	63.71	Sapro	Saprolegnia diclina VS20	Eukaryota_NO_Metazoa	1156394	;cellular organisms;Eukaryota;Stramenopiles;Oomycetes;Saprolegniales;Saprolegniaceae;Saprolegnia;Saprolegnia diclina;Saprolegnia diclina VS20;
69.0776	452	XIPH25833|m.38170 XIPH25833|g.38170 ORF XIPH25833|g.38170 XIPH25833|m.38170 type:5prime_partial len:114 (-) XIPH25833:148-489(-)	-	1e-30	-	-	-	-	-	-	982337645	50	B_cep	Burkholderia cepacia	Bacteria	292	;cellular organisms;Bacteria;Proteobacteria;Betaproteobacteria;Burkholderiales;Burkholderiaceae;Burkholderia;Burkholderia cepacia complex;Burkholderia cepacia;
68.3844	500	XIPH05501|m.13697 XIPH05501|g.13697 ORF XIPH05501|g.13697 XIPH05501|m.13697 type:5prime_partial len:205 (+) XIPH05501:3-617(+)	-	-	-	-	-	4e-56	-	2e-26	672819652	59.46	Morti	Mortierella verticillata NRRL 6337	Eukaryota_NO_Metazoa	1069443	;cellular organisms;Eukaryota;Opisthokonta;Fungi;Mucoromycota;Mortierellomycotina;Mortierellales;Mortierellaceae;Mortierella;Mortierella verticillata;Mortierella verticillata NRRL 6337;
67.9789	103	XIPH26425|m.38608 XIPH26425|g.38608 ORF XIPH26425|g.38608 XIPH26425|m.38608 type:5prime_partial len:106 (+) XIPH26425:2-319(+)	-	-	-	-	-	-	3e-30	-	953485761	62.5	P_hal	Plasmopara halstedii	Eukaryota_NO_Metazoa	4781	;cellular organisms;Eukaryota;Stramenopiles;Oomycetes;Peronosporales;Peronosporaceae;Plasmopara;Plasmopara halstedii;
67.4681	1553	XIPH00753|m.2847 XIPH00753|g.2847 ORF XIPH00753|g.2847 XIPH00753|m.2847 type:5prime_partial len:538 (+) XIPH00753:1-1614(+)	-	-	-	-	-	-	0	2e-171	669156096	62.86	Sapro	Saprolegnia diclina VS20	Eukaryota_NO_Metazoa	1156394	;cellular organisms;Eukaryota;Stramenopiles;Oomycetes;Saprolegniales;Saprolegniaceae;Saprolegnia;Saprolegnia diclina;Saprolegnia diclina VS20;
59.9726	22	XIPH25086|m.37626 XIPH25086|g.37626 ORF XIPH25086|g.37626 XIPH25086|m.37626 type:5prime_partial len:119 (-) XIPH25086:147-503(-)	-	-	-	-	-	-	9e-27	-	970644951	56.6	P_nic	Phytophthora nicotianae	Eukaryota_NO_Metazoa	4790	;cellular organisms;Eukaryota;Stramenopiles;Oomycetes;Peronosporales;Phytophthora;Phytophthora nicotianae;
59.8672	709	XIPH09666|m.20634 XIPH09666|g.20634 ORF XIPH09666|g.20634 XIPH09666|m.20634 type:complete len:214 (+) XIPH09666:321-962(+)	-	-	-	-	-	-	3e-82	3e-56	953486745	57.28	P_hal	Plasmopara halstedii	Eukaryota_NO_Metazoa	4781	;cellular organisms;Eukaryota;Stramenopiles;Oomycetes;Peronosporales;Peronosporaceae;Plasmopara;Plasmopara halstedii;
57.9213	180	XIPH11964|m.23972 XIPH11964|g.23972 ORF XIPH11964|g.23972 XIPH11964|m.23972 type:internal len:315 (+) XIPH11964:2-943(+)	-	-	-	7e-26	-	-	-	-	726973361	30.28	Nilap	Nilaparvata lugens C virus	Viruses	1577072	;Viruses;ssRNA viruses;ssRNA positive-strand viruses, no DNA stage;Picornavirales;Dicistroviridae;Cripavirus;unclassified Cripavirus;Nilaparvata lugens C virus;
57.5646	75	XIPH02182|m.6749 XIPH02182|g.6749 ORF XIPH02182|g.6749 XIPH02182|m.6749 type:complete len:601 (+) XIPH02182:111-1913(+)	-	5e-33	-	-	-	-	-	5e-08	670620836	23.81	H_min	Hyalangium minutum	Bacteria	394096	;cellular organisms;Bacteria;Proteobacteria;delta/epsilon subdivisions;Deltaproteobacteria;Myxococcales;Cystobacterineae;Cystobacteraceae;Hyalangium;Hyalangium minutum;
56.466	500	XIPH02082|m.6500 XIPH02082|g.6500 ORF XIPH02082|g.6500 XIPH02082|m.6500 type:complete len:566 (+) XIPH02082:144-1841(+)	-	-	-	-	-	3e-178	-	1e-153	595496560	56.56	Rhizo	Rhizophagus irregularis DAOM 197198w	Eukaryota_NO_Metazoa	1432141	;cellular organisms;Eukaryota;Opisthokonta;Fungi;Mucoromycota;Glomeromycotina;Glomeromycetes;Glomerales;Glomeraceae;Rhizophagus;Rhizophagus irregularis;Rhizophagus irregularis DAOM 197198w;
56.466	8	XIPH10511|m.21933 XIPH10511|g.21933 ORF XIPH10511|g.21933 XIPH10511|m.21933 type:5prime_partial len:307 (+) XIPH10511:2-922(+)	-	-	-	-	-	-	3e-25	-	695403309	31.71	P_soj	Phytophthora sojae	Eukaryota_NO_Metazoa	67593	;cellular organisms;Eukaryota;Stramenopiles;Oomycetes;Peronosporales;Phytophthora;Phytophthora sojae;
55.7729	500	XIPH19140|m.32378 XIPH19140|g.32378 ORF XIPH19140|g.32378 XIPH19140|m.32378 type:5prime_partial len:172 (+) XIPH19140:1-516(+)	-	6e-25	-	-	-	-	-	-	528060173	40.13	Cysto	Cystobacter fuscus DSM 2262	Bacteria	1242864	;cellular organisms;Bacteria;Proteobacteria;delta/epsilon subdivisions;Deltaproteobacteria;Myxococcales;Cystobacterineae;Cystobacteraceae;Cystobacter;Cystobacter fuscus;Cystobacter fuscus DSM 2262;
54.5689	587	XIPH20486|m.33703 XIPH20486|g.33703 ORF XIPH20486|g.33703 XIPH20486|m.33703 type:5prime_partial len:162 (-) XIPH20486:129-614(-)	-	6e-65	-	-	-	-	-	3e-41	380734500	57.92	Coral	Corallococcus coralloides DSM 2259	Bacteria	1144275	;cellular organisms;Bacteria;Proteobacteria;delta/epsilon subdivisions;Deltaproteobacteria;Myxococcales;Cystobacterineae;Myxococcaceae;Corallococcus;Corallococcus coralloides;Corallococcus coralloides DSM 2259;
52.9595	111	XIPH01983|m.6256 XIPH01983|g.6256 ORF XIPH01983|g.6256 XIPH01983|m.6256 type:5prime_partial len:688 (-) XIPH01983:49-2112(-)	-	5e-38	-	-	-	-	-	5e-15	918368086	43.32	H_min	Hyalangium minutum	Bacteria	394096	;cellular organisms;Bacteria;Proteobacteria;delta/epsilon subdivisions;Deltaproteobacteria;Myxococcales;Cystobacterineae;Cystobacteraceae;Hyalangium;Hyalangium minutum;
52.9595	500	XIPH25555|m.37991 XIPH25555|g.37991 ORF XIPH25555|g.37991 XIPH25555|m.37991 type:5prime_partial len:126 (-) XIPH25555:119-496(-)	-	-	-	-	-	3e-35	-	3e-12	909144384	53.66	Allom	Allomyces macrogynus ATCC 38327	Eukaryota_NO_Metazoa	578462	;cellular organisms;Eukaryota;Opisthokonta;Fungi;Blastocladiomycota;Blastocladiomycetes;Blastocladiales;Blastocladiaceae;Allomyces;Allomyces macrogynus;Allomyces macrogynus ATCC 38327;
52.1122	500	XIPH11531|m.23409 XIPH11531|g.23409 ORF XIPH11531|g.23409 XIPH11531|m.23409 type:complete len:218 (-) XIPH11531:200-853(-)	-	7e-48	-	-	-	-	-	3e-25	740839902	45.95	D_jia	Dyella jiangningensis	Bacteria	1379159	;cellular organisms;Bacteria;Proteobacteria;Gammaproteobacteria;Xanthomonadales;Rhodanobacteraceae;Dyella;Dyella jiangningensis;
50.6569	500	XIPH15532|m.28473 XIPH15532|g.28473 ORF XIPH15532|g.28473 XIPH15532|m.28473 type:5prime_partial len:235 (+) XIPH15532:1-705(+)	-	-	-	-	-	-	3e-85	3e-63	953498992	65.31	P_hal	Plasmopara halstedii	Eukaryota_NO_Metazoa	4781	;cellular organisms;Eukaryota;Stramenopiles;Oomycetes;Peronosporales;Peronosporaceae;Plasmopara;Plasmopara halstedii;
49.2706	502	XIPH13465|m.25936 XIPH13465|g.25936 ORF XIPH13465|g.25936 XIPH13465|m.25936 type:5prime_partial len:223 (-) XIPH13465:202-870(-)	-	-	-	-	4e-22	-	-	-	357497069	44.2	M_tru	Medicago truncatula	Eukaryota_NO_Metazoa	3880	;cellular organisms;Eukaryota;Viridiplantae;Streptophyta;Streptophytina;Embryophyta;Tracheophyta;Euphyllophyta;Spermatophyta;Magnoliophyta;Mesangiospermae;eudicotyledons;Gunneridae;Pentapetalae;rosids;fabids;Fabales;Fabaceae;Papilionoideae;Trifolieae;Medicago;Medicago truncatula;
48.5774	757	XIPH05422|m.13543 XIPH05422|g.13543 ORF XIPH05422|g.13543 XIPH05422|m.13543 type:5prime_partial len:111 (-) XIPH05422:1106-1438(-)	-	-	-	-	-	-	8e-30	1e-08	570944107	68.97	Phyto	Phytophthora parasitica CJ01A1	Eukaryota_NO_Metazoa	1317063	;cellular organisms;Eukaryota;Stramenopiles;Oomycetes;Peronosporales;Phytophthora;Phytophthora parasitica;Phytophthora parasitica CJ01A1;
46.4572	290	XIPH28202|m.39927 XIPH28202|g.39927 ORF XIPH28202|g.39927 XIPH28202|m.39927 type:5prime_partial len:127 (+) XIPH28202:1-381(+)	-	-	-	-	-	2e-28	-	3e-08	909129435	55.36	Allom	Allomyces macrogynus ATCC 38327	Eukaryota_NO_Metazoa	578462	;cellular organisms;Eukaryota;Opisthokonta;Fungi;Blastocladiomycota;Blastocladiomycetes;Blastocladiales;Blastocladiaceae;Allomyces;Allomyces macrogynus;Allomyces macrogynus ATCC 38327;
46.4084	10	XIPH29738|m.40955 XIPH29738|g.40955 ORF XIPH29738|g.40955 XIPH29738|m.40955 type:3prime_partial len:116 (+) XIPH29738:73-417(+)	-	-	-	-	-	7e-21	-	-	1001609428	46	Gonap	Gonapodya prolifera JEL478	Eukaryota_NO_Metazoa	1344416	;cellular organisms;Eukaryota;Opisthokonta;Fungi;Chytridiomycota;Monoblepharidomycetes;Monoblepharidales;Gonapodyaceae;Gonapodya;Gonapodya prolifera;Gonapodya prolifera JEL478;
46.2748	10	XIPH23847|m.36686 XIPH23847|g.36686 ORF XIPH23847|g.36686 XIPH23847|m.36686 type:5prime_partial len:100 (-) XIPH23847:230-529(-)	-	-	-	-	-	8e-21	-	-	1001609428	46	Gonap	Gonapodya prolifera JEL478	Eukaryota_NO_Metazoa	1344416	;cellular organisms;Eukaryota;Opisthokonta;Fungi;Chytridiomycota;Monoblepharidomycetes;Monoblepharidales;Gonapodyaceae;Gonapodya;Gonapodya prolifera;Gonapodya prolifera JEL478;
46.0517	10	XIPH18951|m.32185 XIPH18951|g.32185 ORF XIPH18951|g.32185 XIPH18951|m.32185 type:complete len:137 (+) XIPH18951:105-515(+)	-	-	-	-	-	1e-20	-	-	1001609428	40.32	Gonap	Gonapodya prolifera JEL478	Eukaryota_NO_Metazoa	1344416	;cellular organisms;Eukaryota;Opisthokonta;Fungi;Chytridiomycota;Monoblepharidomycetes;Monoblepharidales;Gonapodyaceae;Gonapodya;Gonapodya prolifera;Gonapodya prolifera JEL478;
45.4921	44	XIPH02195|m.6781 XIPH02195|g.6781 ORF XIPH02195|g.6781 XIPH02195|m.6781 type:complete len:121 (-) XIPH02195:238-600(-)	-	7e-26	-	-	-	-	-	4e-06	878367309	57.76	S_pne	Streptococcus pneumoniae	Bacteria	1313	;cellular organisms;Bacteria;Terrabacteria group;Firmicutes;Bacilli;Lactobacillales;Streptococcaceae;Streptococcus;Streptococcus pneumoniae;
41.4465	26	XIPH03433|m.9594 XIPH03433|g.9594 ORF XIPH03433|g.9594 XIPH03433|m.9594 type:complete len:166 (+) XIPH03433:1070-1567(+)	-	-	-	-	-	-	1e-18	-	673045543	31.65	A_inv	Aphanomyces invadans	Eukaryota_NO_Metazoa	157072	;cellular organisms;Eukaryota;Stramenopiles;Oomycetes;Saprolegniales;Saprolegniaceae;Aphanomyces;Aphanomyces invadans;
40.8587	394	XIPH12528|m.24727 XIPH12528|g.24727 ORF XIPH12528|g.24727 XIPH12528|m.24727 type:5prime_partial len:183 (-) XIPH12528:369-917(-)	-	-	-	-	-	-	9e-69	5e-51	470292779	56.52	Capsa	Capsaspora owczarzaki ATCC 30864	Eukaryota_NO_Metazoa	595528	;cellular organisms;Eukaryota;Opisthokonta;Opisthokonta incertae sedis;Ichthyosporea;Capsaspora;Capsaspora owczarzaki;Capsaspora owczarzaki ATCC 30864;
40.8587	394	XIPH17049|m.30179 XIPH17049|g.30179 ORF XIPH17049|g.30179 XIPH17049|m.30179 type:5prime_partial len:183 (-) XIPH17049:176-724(-)	-	-	-	-	-	-	9e-69	5e-51	470292779	56.52	Capsa	Capsaspora owczarzaki ATCC 30864	Eukaryota_NO_Metazoa	595528	;cellular organisms;Eukaryota;Opisthokonta;Opisthokonta incertae sedis;Ichthyosporea;Capsaspora;Capsaspora owczarzaki;Capsaspora owczarzaki ATCC 30864;
39.614	500	XIPH14019|m.26634 XIPH14019|g.26634 ORF XIPH14019|g.26634 XIPH14019|m.26634 type:5prime_partial len:219 (+) XIPH14019:1-657(+)	-	-	-	-	-	5e-93	-	8e-76	909142968	68.95	Allom	Allomyces macrogynus ATCC 38327	Eukaryota_NO_Metazoa	578462	;cellular organisms;Eukaryota;Opisthokonta;Fungi;Blastocladiomycota;Blastocladiomycetes;Blastocladiales;Blastocladiaceae;Allomyces;Allomyces macrogynus;Allomyces macrogynus ATCC 38327;
39.1439	16	XIPH12940|m.25266 XIPH12940|g.25266 ORF XIPH12940|g.25266 XIPH12940|m.25266 type:5prime_partial len:130 (-) XIPH12940:504-893(-)	-	-	-	-	-	-	1e-17	-	695432684	51.16	P_soj	Phytophthora sojae	Eukaryota_NO_Metazoa	67593	;cellular organisms;Eukaryota;Stramenopiles;Oomycetes;Peronosporales;Phytophthora;Phytophthora sojae;
38.0453	500	XIPH12203|m.24289 XIPH12203|g.24289 ORF XIPH12203|g.24289 XIPH12203|m.24289 type:5prime_partial len:256 (+) XIPH12203:1-768(+)	-	3e-48	-	-	-	-	-	1e-31	1095225079	43.24	Chiti	Chitinophaga sp. YR573	Bacteria	1881040	;cellular organisms;Bacteria;FCB group;Bacteroidetes/Chlorobi group;Bacteroidetes;Chitinophagia;Chitinophagales;Chitinophagaceae;Chitinophaga;Chitinophaga sp. YR573;
35.2319	619	XIPH06952|m.16262 XIPH06952|g.16262 ORF XIPH06952|g.16262 XIPH06952|m.16262 type:5prime_partial len:388 (+) XIPH06952:2-1165(+)	-	1e-71	-	-	-	-	-	2e-56	499873546	50.18	M_xan	Myxococcus xanthus	Bacteria	34	;cellular organisms;Bacteria;Proteobacteria;delta/epsilon subdivisions;Deltaproteobacteria;Myxococcales;Cystobacterineae;Myxococcaceae;Myxococcus;Myxococcus xanthus;
33.6915	500	XIPH28899|m.40417 XIPH28899|g.40417 ORF XIPH28899|g.40417 XIPH28899|m.40417 type:internal len:144 (-) XIPH28899:2-430(-)	-	-	-	-	-	-	7e-44	3e-29	553185754	66.97	Nanno	Nannochloropsis gaditana CCMP526	Eukaryota_NO_Metazoa	1093141	;cellular organisms;Eukaryota;Stramenopiles;Eustigmatophyceae;Eustigmatales;Monodopsidaceae;Nannochloropsis;Nannochloropsis gaditana;Nannochloropsis gaditana CCMP526;
32.4593	16	XIPH10262|m.21553 XIPH10262|g.21553 ORF XIPH10262|g.21553 XIPH10262|m.21553 type:internal len:346 (-) XIPH10262:2-1036(-)	-	8e-15	-	-	-	-	-	-	652441148	46.43	E_xyl	Eubacterium xylanophilum	Bacteria	39497	;cellular organisms;Bacteria;Terrabacteria group;Firmicutes;Clostridia;Clostridiales;Eubacteriaceae;Eubacterium;Eubacterium xylanophilum;
32.2362	384	XIPH02328|m.7102 XIPH02328|g.7102 ORF XIPH02328|g.7102 XIPH02328|m.7102 type:5prime_partial len:363 (+) XIPH02328:1-1089(+)	-	1e-14	-	-	-	-	-	-	909701215	37.29	A_pro	Anaerococcus provenciensis	Bacteria	938293	;cellular organisms;Bacteria;Terrabacteria group;Firmicutes;Tissierellia;Tissierellales;Peptoniphilaceae;Anaerococcus;Anaerococcus provenciensis;
32.2362	117	XIPH11805|m.23753 XIPH11805|g.23753 ORF XIPH11805|g.23753 XIPH11805|m.23753 type:complete len:278 (+) XIPH11805:1-834(+)	-	2e-18	-	-	-	-	-	0.0002	919215410	30.93	M_ful	Myxococcus fulvus	Bacteria	33	;cellular organisms;Bacteria;Proteobacteria;delta/epsilon subdivisions;Deltaproteobacteria;Myxococcales;Cystobacterineae;Myxococcaceae;Myxococcus;Myxococcus fulvus;
32.1027	58	XIPH02327|m.7099 XIPH02327|g.7099 ORF XIPH02327|g.7099 XIPH02327|m.7099 type:complete len:497 (+) XIPH02327:330-1820(+)	-	-	-	8e-22	-	-	-	7e-08	444236424	39.53	M_lba	Megavirus lba	Viruses	1235314	;Viruses;dsDNA viruses, no RNA stage;Mimiviridae;unclassified Mimiviridae;Megavirus chiliensis;Megavirus lba;
31.1376	512	XIPH09253|m.20008 XIPH09253|g.20008 ORF XIPH09253|g.20008 XIPH09253|m.20008 type:5prime_partial len:343 (+) XIPH09253:1-1029(+)	-	3e-62	-	-	-	-	-	1e-48	1089565680	43.16	M_xan	Myxococcus xanthus	Bacteria	34	;cellular organisms;Bacteria;Proteobacteria;delta/epsilon subdivisions;Deltaproteobacteria;Myxococcales;Cystobacterineae;Myxococcaceae;Myxococcus;Myxococcus xanthus;

## Sheet: HGT-Longidorus
AI	query hits number	query name	best evalue Archaea	best evalue Bacteria	best evalue Viroids	best evalue Viruses	best evalue Viridiplantae	best evalue Fungi	best evalue Other	best evalue Metazoa	best hit gi	best hit prct ident	best hit org nickname	best hit org full name	best hit taxo group	best hit taxid	best hit lineage
460.517	500	TRINITY_DN45314_c1_g1_i1|m.26412 TRINITY_DN45314_c1_g1_i1|g.26412 ORF TRINITY_DN45314_c1_g1_i1|g.26412 TRINITY_DN45314_c1_g1_i1|m.26412 type:5prime_partial len:527 (-) TRINITY_DN45314_c1_g1_i1:258-1838(-)	-	-	-	-	-	0	-	-	1032649444	60.81	Morti	Mortierella elongata AG-77	Eukaryota_NO_Metazoa	1314771	;cellular organisms;Eukaryota;Opisthokonta;Fungi;Mucoromycota;Mortierellomycotina;Mortierellales;Mortierellaceae;Mortierella;Mortierella elongata;Mortierella elongata AG-77;
460.517	500	TRINITY_DN49465_c0_g2_i2|m.53886 TRINITY_DN49465_c0_g2_i2|g.53886 ORF TRINITY_DN49465_c0_g2_i2|g.53886 TRINITY_DN49465_c0_g2_i2|m.53886 type:5prime_partial len:549 (-) TRINITY_DN49465_c0_g2_i2:289-1935(-)	-	-	-	-	-	0	-	-	1032653797	58.78	Morti	Mortierella elongata AG-77	Eukaryota_NO_Metazoa	1314771	;cellular organisms;Eukaryota;Opisthokonta;Fungi;Mucoromycota;Mortierellomycotina;Mortierellales;Mortierellaceae;Mortierella;Mortierella elongata;Mortierella elongata AG-77;
460.517	500	TRINITY_DN49750_c1_g1_i2|m.43141 TRINITY_DN49750_c1_g1_i2|g.43141 ORF TRINITY_DN49750_c1_g1_i2|g.43141 TRINITY_DN49750_c1_g1_i2|m.43141 type:complete len:791 (-) TRINITY_DN49750_c1_g1_i2:276-2648(-)	-	-	-	-	-	0	-	-	1026985136	58.61	Spize	Spizellomyces punctatus DAOM BR117	Eukaryota_NO_Metazoa	645134	;cellular organisms;Eukaryota;Opisthokonta;Fungi;Chytridiomycota;Chytridiomycetes;Spizellomycetales;Spizellomycetaceae;Spizellomyces;Spizellomyces punctatus;Spizellomyces punctatus DAOM BR117;
460.517	500	TRINITY_DN49711_c0_g3_i1|m.43595 TRINITY_DN49711_c0_g3_i1|g.43595 ORF TRINITY_DN49711_c0_g3_i1|g.43595 TRINITY_DN49711_c0_g3_i1|m.43595 type:complete len:791 (+) TRINITY_DN49711_c0_g3_i1:365-2737(+)	-	-	-	-	-	0	-	-	1026985136	58.61	Spize	Spizellomyces punctatus DAOM BR117	Eukaryota_NO_Metazoa	645134	;cellular organisms;Eukaryota;Opisthokonta;Fungi;Chytridiomycota;Chytridiomycetes;Spizellomycetales;Spizellomycetaceae;Spizellomyces;Spizellomyces punctatus;Spizellomyces punctatus DAOM BR117;
460.517	500	TRINITY_DN49715_c0_g1_i5|m.43246 TRINITY_DN49715_c0_g1_i5|g.43246 ORF TRINITY_DN49715_c0_g1_i5|g.43246 TRINITY_DN49715_c0_g1_i5|m.43246 type:3prime_partial len:628 (+) TRINITY_DN49715_c0_g1_i5:257-2137(+)	-	-	-	-	-	0	-	-	1032653797	55.84	Morti	Mortierella elongata AG-77	Eukaryota_NO_Metazoa	1314771	;cellular organisms;Eukaryota;Opisthokonta;Fungi;Mucoromycota;Mortierellomycotina;Mortierellales;Mortierellaceae;Mortierella;Mortierella elongata;Mortierella elongata AG-77;
460.517	500	TRINITY_DN49715_c0_g1_i2|m.43242 TRINITY_DN49715_c0_g1_i2|g.43242 ORF TRINITY_DN49715_c0_g1_i2|g.43242 TRINITY_DN49715_c0_g1_i2|m.43242 type:complete len:663 (+) TRINITY_DN49715_c0_g1_i2:257-2245(+)	-	-	-	-	-	0	-	-	1032653797	55.73	Morti	Mortierella elongata AG-77	Eukaryota_NO_Metazoa	1314771	;cellular organisms;Eukaryota;Opisthokonta;Fungi;Mucoromycota;Mortierellomycotina;Mortierellales;Mortierellaceae;Mortierella;Mortierella elongata;Mortierella elongata AG-77;
379.927	634	TRINITY_DN46260_c0_g1_i5|m.13671 TRINITY_DN46260_c0_g1_i5|g.13671 ORF TRINITY_DN46260_c0_g1_i5|g.13671 TRINITY_DN46260_c0_g1_i5|m.13671 type:complete len:385 (+) TRINITY_DN46260_c0_g1_i5:108-1262(+)	-	1e-165	-	-	-	-	-	-	827454515	66.57	P_thi	Pandoraea thiooxydans	Bacteria	445709	;cellular organisms;Bacteria;Proteobacteria;Betaproteobacteria;Burkholderiales;Burkholderiaceae;Pandoraea;Pandoraea thiooxydans;
379.927	634	TRINITY_DN44307_c0_g1_i2|m.35553 TRINITY_DN44307_c0_g1_i2|g.35553 ORF TRINITY_DN44307_c0_g1_i2|g.35553 TRINITY_DN44307_c0_g1_i2|m.35553 type:complete len:385 (-) TRINITY_DN44307_c0_g1_i2:298-1452(-)	-	1e-165	-	-	-	-	-	-	827454515	66.57	P_thi	Pandoraea thiooxydans	Bacteria	445709	;cellular organisms;Bacteria;Proteobacteria;Betaproteobacteria;Burkholderiales;Burkholderiaceae;Pandoraea;Pandoraea thiooxydans;
379.233	636	TRINITY_DN46260_c0_g1_i4|m.13669 TRINITY_DN46260_c0_g1_i4|g.13669 ORF TRINITY_DN46260_c0_g1_i4|g.13669 TRINITY_DN46260_c0_g1_i4|m.13669 type:complete len:385 (+) TRINITY_DN46260_c0_g1_i4:105-1259(+)	-	2e-165	-	-	-	-	-	-	827454515	66.57	P_thi	Pandoraea thiooxydans	Bacteria	445709	;cellular organisms;Bacteria;Proteobacteria;Betaproteobacteria;Burkholderiales;Burkholderiaceae;Pandoraea;Pandoraea thiooxydans;
378.54	618	TRINITY_DN44307_c0_g1_i1|m.35551 TRINITY_DN44307_c0_g1_i1|g.35551 ORF TRINITY_DN44307_c0_g1_i1|g.35551 TRINITY_DN44307_c0_g1_i1|m.35551 type:complete len:385 (-) TRINITY_DN44307_c0_g1_i1:300-1454(-)	-	4e-165	-	-	-	-	-	-	827454515	66.27	P_thi	Pandoraea thiooxydans	Bacteria	445709	;cellular organisms;Bacteria;Proteobacteria;Betaproteobacteria;Burkholderiales;Burkholderiaceae;Pandoraea;Pandoraea thiooxydans;
367.72	500	TRINITY_DN49781_c1_g1_i3|m.43117 TRINITY_DN49781_c1_g1_i3|g.43117 ORF TRINITY_DN49781_c1_g1_i3|g.43117 TRINITY_DN49781_c1_g1_i3|m.43117 type:complete len:899 (+) TRINITY_DN49781_c1_g1_i3:163-2859(+)	-	-	-	-	-	2e-160	-	-	1027015920	39.21	Spize	Spizellomyces punctatus DAOM BR117	Eukaryota_NO_Metazoa	645134	;cellular organisms;Eukaryota;Opisthokonta;Fungi;Chytridiomycota;Chytridiomycetes;Spizellomycetales;Spizellomycetaceae;Spizellomyces;Spizellomyces punctatus;Spizellomyces punctatus DAOM BR117;
365.418	500	TRINITY_DN49781_c1_g1_i4|m.43120 TRINITY_DN49781_c1_g1_i4|g.43120 ORF TRINITY_DN49781_c1_g1_i4|g.43120 TRINITY_DN49781_c1_g1_i4|m.43120 type:complete len:902 (+) TRINITY_DN49781_c1_g1_i4:163-2868(+)	-	-	-	-	-	2e-159	-	-	1027015920	38.78	Spize	Spizellomyces punctatus DAOM BR117	Eukaryota_NO_Metazoa	645134	;cellular organisms;Eukaryota;Opisthokonta;Fungi;Chytridiomycota;Chytridiomycetes;Spizellomycetales;Spizellomycetaceae;Spizellomyces;Spizellomyces punctatus;Spizellomyces punctatus DAOM BR117;
354.598	500	TRINITY_DN49780_c1_g1_i1|m.43580 TRINITY_DN49780_c1_g1_i1|g.43580 ORF TRINITY_DN49780_c1_g1_i1|g.43580 TRINITY_DN49780_c1_g1_i1|m.43580 type:internal len:681 (-) TRINITY_DN49780_c1_g1_i1:3-2042(-)	-	-	-	-	-	1e-154	-	-	1027015920	44.15	Spize	Spizellomyces punctatus DAOM BR117	Eukaryota_NO_Metazoa	645134	;cellular organisms;Eukaryota;Opisthokonta;Fungi;Chytridiomycota;Chytridiomycetes;Spizellomycetales;Spizellomycetaceae;Spizellomyces;Spizellomyces punctatus;Spizellomyces punctatus DAOM BR117;
328.577	500	TRINITY_DN42441_c1_g1_i1|m.25271 TRINITY_DN42441_c1_g1_i1|g.25271 ORF TRINITY_DN42441_c1_g1_i1|g.25271 TRINITY_DN42441_c1_g1_i1|m.25271 type:5prime_partial len:526 (+) TRINITY_DN42441_c1_g1_i1:2-1579(+)	-	2e-143	-	-	-	-	-	-	1087607663	46.21	C_fil	Chitinophaga filiformis	Bacteria	104663	;cellular organisms;Bacteria;FCB group;Bacteroidetes/Chlorobi group;Bacteroidetes;Chitinophagia;Chitinophagales;Chitinophagaceae;Chitinophaga;Chitinophaga filiformis;
317.064	501	TRINITY_DN43531_c0_g1_i2|m.58764 TRINITY_DN43531_c0_g1_i2|g.58764 ORF TRINITY_DN43531_c0_g1_i2|g.58764 TRINITY_DN43531_c0_g1_i2|m.58764 type:5prime_partial len:427 (-) TRINITY_DN43531_c0_g1_i2:67-1347(-)	-	-	-	-	-	2e-138	-	-	575480134	53.71	Batra	Batrachochytrium dendrobatidis JAM81	Eukaryota_NO_Metazoa	684364	;cellular organisms;Eukaryota;Opisthokonta;Fungi;Chytridiomycota;Chytridiomycetes;Rhizophydiales;Rhizophydiales incertae sedis;Batrachochytrium;Batrachochytrium dendrobatidis;Batrachochytrium dendrobatidis JAM81;
311.36	501	TRINITY_DN41440_c0_g1_i1|m.52214 TRINITY_DN41440_c0_g1_i1|g.52214 ORF TRINITY_DN41440_c0_g1_i1|g.52214 TRINITY_DN41440_c0_g1_i1|m.52214 type:5prime_partial len:417 (+) TRINITY_DN41440_c0_g1_i1:1-1251(+)	-	-	-	-	-	6e-136	-	-	575480134	54.31	Batra	Batrachochytrium dendrobatidis JAM81	Eukaryota_NO_Metazoa	684364	;cellular organisms;Eukaryota;Opisthokonta;Fungi;Chytridiomycota;Chytridiomycetes;Rhizophydiales;Rhizophydiales incertae sedis;Batrachochytrium;Batrachochytrium dendrobatidis;Batrachochytrium dendrobatidis JAM81;
297.39	500	TRINITY_DN45314_c0_g1_i1|m.26411 TRINITY_DN45314_c0_g1_i1|g.26411 ORF TRINITY_DN45314_c0_g1_i1|g.26411 TRINITY_DN45314_c0_g1_i1|m.26411 type:3prime_partial len:299 (+) TRINITY_DN45314_c0_g1_i1:145-1038(+)	-	-	-	-	7e-130	-	-	-	1063039948	65.16	A_amn	Anthurium amnicola	Eukaryota_NO_Metazoa	1678845	;cellular organisms;Eukaryota;Viridiplantae;Streptophyta;Streptophytina;Embryophyta;Tracheophyta;Euphyllophyta;Spermatophyta;Magnoliophyta;Mesangiospermae;Liliopsida;Alismatales;Araceae;Pothoideae;Potheae;Anthurium;Anthurium amnicola;
223.862	500	TRINITY_DN42441_c0_g1_i1|m.25270 TRINITY_DN42441_c0_g1_i1|g.25270 ORF TRINITY_DN42441_c0_g1_i1|g.25270 TRINITY_DN42441_c0_g1_i1|m.25270 type:5prime_partial len:430 (-) TRINITY_DN42441_c0_g1_i1:68-1357(-)	-	6e-98	-	-	-	-	-	-	1087607663	43.42	C_fil	Chitinophaga filiformis	Bacteria	104663	;cellular organisms;Bacteria;FCB group;Bacteroidetes/Chlorobi group;Bacteroidetes;Chitinophagia;Chitinophagales;Chitinophagaceae;Chitinophaga;Chitinophaga filiformis;
221.741	500	TRINITY_DN49833_c0_g1_i2|m.32695 TRINITY_DN49833_c0_g1_i2|g.32695 ORF TRINITY_DN49833_c0_g1_i2|g.32695 TRINITY_DN49833_c0_g1_i2|m.32695 type:5prime_partial len:316 (+) TRINITY_DN49833_c0_g1_i2:2-949(+)	-	5e-97	-	-	-	-	-	-	921255667	55.22	H_hil	Herbaspirillum hiltneri	Bacteria	341045	;cellular organisms;Bacteria;Proteobacteria;Betaproteobacteria;Burkholderiales;Oxalobacteraceae;Herbaspirillum;Herbaspirillum hiltneri;
221.048	500	TRINITY_DN49833_c0_g1_i3|m.32699 TRINITY_DN49833_c0_g1_i3|g.32699 ORF TRINITY_DN49833_c0_g1_i3|g.32699 TRINITY_DN49833_c0_g1_i3|m.32699 type:5prime_partial len:316 (+) TRINITY_DN49833_c0_g1_i3:2-949(+)	-	1e-96	-	-	-	-	-	-	921255667	55.22	H_hil	Herbaspirillum hiltneri	Bacteria	341045	;cellular organisms;Bacteria;Proteobacteria;Betaproteobacteria;Burkholderiales;Oxalobacteraceae;Herbaspirillum;Herbaspirillum hiltneri;
220.355	500	TRINITY_DN47264_c0_g1_i2|m.13037 TRINITY_DN47264_c0_g1_i2|g.13037 ORF TRINITY_DN47264_c0_g1_i2|g.13037 TRINITY_DN47264_c0_g1_i2|m.13037 type:5prime_partial len:306 (-) TRINITY_DN47264_c0_g1_i2:258-1175(-)	-	2e-96	-	-	-	-	-	-	921255667	54.58	H_hil	Herbaspirillum hiltneri	Bacteria	341045	;cellular organisms;Bacteria;Proteobacteria;Betaproteobacteria;Burkholderiales;Oxalobacteraceae;Herbaspirillum;Herbaspirillum hiltneri;
165.093	500	TRINITY_DN49711_c0_g3_i3|m.43599 TRINITY_DN49711_c0_g3_i3|g.43599 ORF TRINITY_DN49711_c0_g3_i3|g.43599 TRINITY_DN49711_c0_g3_i3|m.43599 type:3prime_partial len:219 (+) TRINITY_DN49711_c0_g3_i3:327-980(+)	-	-	-	-	-	2e-72	-	-	1000780908	56.16	Conid	Conidiobolus coronatus NRRL 28638	Eukaryota_NO_Metazoa	796925	;cellular organisms;Eukaryota;Opisthokonta;Fungi;Zoopagomycota;Entomophthoromycotina;Entomophthoromycetes;Entomophthorales;Ancylistaceae;Conidiobolus;Conidiobolus coronatus;Conidiobolus coronatus NRRL 28638;
140.458	500	TRINITY_DN45794_c0_g1_i4|m.55670 TRINITY_DN45794_c0_g1_i4|g.55670 ORF TRINITY_DN45794_c0_g1_i4|g.55670 TRINITY_DN45794_c0_g1_i4|m.55670 type:complete len:208 (+) TRINITY_DN45794_c0_g1_i4:204-827(+)	-	1e-61	-	-	-	-	-	-	699054568	52.97	Aquab	Aquabacterium sp. NJ1	Bacteria	1538295	;cellular organisms;Bacteria;Proteobacteria;Betaproteobacteria;Burkholderiales;unclassified Burkholderiales;Burkholderiales Genera incertae sedis;Aquabacterium;Aquabacterium sp. NJ1;
140.458	500	TRINITY_DN45794_c1_g1_i3|m.55675 TRINITY_DN45794_c1_g1_i3|g.55675 ORF TRINITY_DN45794_c1_g1_i3|g.55675 TRINITY_DN45794_c1_g1_i3|m.55675 type:complete len:208 (-) TRINITY_DN45794_c1_g1_i3:175-798(-)	-	1e-61	-	-	-	-	-	-	699054568	52.97	Aquab	Aquabacterium sp. NJ1	Bacteria	1538295	;cellular organisms;Bacteria;Proteobacteria;Betaproteobacteria;Burkholderiales;unclassified Burkholderiales;Burkholderiales Genera incertae sedis;Aquabacterium;Aquabacterium sp. NJ1;
139.359	500	TRINITY_DN45794_c0_g1_i1|m.55669 TRINITY_DN45794_c0_g1_i1|g.55669 ORF TRINITY_DN45794_c0_g1_i1|g.55669 TRINITY_DN45794_c0_g1_i1|m.55669 type:complete len:208 (+) TRINITY_DN45794_c0_g1_i1:261-884(+)	-	3e-61	-	-	-	-	-	-	917567010	52.97	Aquab	Aquabacterium sp. NJ1	Bacteria	1538295	;cellular organisms;Bacteria;Proteobacteria;Betaproteobacteria;Burkholderiales;unclassified Burkholderiales;Burkholderiales Genera incertae sedis;Aquabacterium;Aquabacterium sp. NJ1;
139.359	500	TRINITY_DN45794_c1_g1_i2|m.55674 TRINITY_DN45794_c1_g1_i2|g.55674 ORF TRINITY_DN45794_c1_g1_i2|g.55674 TRINITY_DN45794_c1_g1_i2|m.55674 type:complete len:208 (-) TRINITY_DN45794_c1_g1_i2:230-853(-)	-	3e-61	-	-	-	-	-	-	917567010	52.97	Aquab	Aquabacterium sp. NJ1	Bacteria	1538295	;cellular organisms;Bacteria;Proteobacteria;Betaproteobacteria;Burkholderiales;unclassified Burkholderiales;Burkholderiales Genera incertae sedis;Aquabacterium;Aquabacterium sp. NJ1;
139.071	500	TRINITY_DN49781_c1_g1_i2|m.43116 TRINITY_DN49781_c1_g1_i2|g.43116 ORF TRINITY_DN49781_c1_g1_i2|g.43116 TRINITY_DN49781_c1_g1_i2|m.43116 type:3prime_partial len:206 (+) TRINITY_DN49781_c1_g1_i2:180-794(+)	-	-	-	-	-	4e-61	-	-	909126826	60.56	Allom	Allomyces macrogynus ATCC 38327	Eukaryota_NO_Metazoa	578462	;cellular organisms;Eukaryota;Opisthokonta;Fungi;Blastocladiomycota;Blastocladiomycetes;Blastocladiales;Blastocladiaceae;Allomyces;Allomyces macrogynus;Allomyces macrogynus ATCC 38327;
131.247	3	TRINITY_DN49249_c0_g1_i1|m.57775 TRINITY_DN49249_c0_g1_i1|g.57775 ORF TRINITY_DN49249_c0_g1_i1|g.57775 TRINITY_DN49249_c0_g1_i1|m.57775 type:5prime_partial len:341 (+) TRINITY_DN49249_c0_g1_i1:3-1025(+)	-	1e-57	-	-	-	-	-	-	1056229713	41.05	N_yam	Nocardia yamanashiensis	Bacteria	209247	;cellular organisms;Bacteria;Terrabacteria group;Actinobacteria;Actinobacteria;Corynebacteriales;Nocardiaceae;Nocardia;Nocardia yamanashiensis;
123.646	3	TRINITY_DN48602_c1_g1_i12|m.18300 TRINITY_DN48602_c1_g1_i12|g.18300 ORF TRINITY_DN48602_c1_g1_i12|g.18300 TRINITY_DN48602_c1_g1_i12|m.18300 type:internal len:304 (-) TRINITY_DN48602_c1_g1_i12:1-909(-)	-	2e-54	-	-	-	-	-	-	1056229713	40.66	N_yam	Nocardia yamanashiensis	Bacteria	209247	;cellular organisms;Bacteria;Terrabacteria group;Actinobacteria;Actinobacteria;Corynebacteriales;Nocardiaceae;Nocardia;Nocardia yamanashiensis;
122.26	500	TRINITY_DN42755_c0_g2_i3|m.33059 TRINITY_DN42755_c0_g2_i3|g.33059 ORF TRINITY_DN42755_c0_g2_i3|g.33059 TRINITY_DN42755_c0_g2_i3|m.33059 type:complete len:419 (+) TRINITY_DN42755_c0_g2_i3:52-1308(+)	-	8e-54	-	-	-	-	-	-	527023743	56.18	D_mul	Desulfococcus multivorans	Bacteria	897	;cellular organisms;Bacteria;Proteobacteria;delta/epsilon subdivisions;Deltaproteobacteria;Desulfobacterales;Desulfobacteraceae;Desulfococcus;Desulfococcus multivorans;
118.348	3	TRINITY_DN48602_c1_g1_i4|m.18298 TRINITY_DN48602_c1_g1_i4|g.18298 ORF TRINITY_DN48602_c1_g1_i4|g.18298 TRINITY_DN48602_c1_g1_i4|m.18298 type:internal len:272 (-) TRINITY_DN48602_c1_g1_i4:1-813(-)	-	4e-52	-	-	-	-	-	-	1056229713	41.18	N_yam	Nocardia yamanashiensis	Bacteria	209247	;cellular organisms;Bacteria;Terrabacteria group;Actinobacteria;Actinobacteria;Corynebacteriales;Nocardiaceae;Nocardia;Nocardia yamanashiensis;
114.436	500	TRINITY_DN41957_c0_g1_i2|m.46636 TRINITY_DN41957_c0_g1_i2|g.46636 ORF TRINITY_DN41957_c0_g1_i2|g.46636 TRINITY_DN41957_c0_g1_i2|m.46636 type:5prime_partial len:464 (-) TRINITY_DN41957_c0_g1_i2:110-1501(-)	-	2e-50	-	-	-	-	-	-	387841548	34.8	Fibri	Fibrisoma limi BUZ 3	Bacteria	1185876	;cellular organisms;Bacteria;FCB group;Bacteroidetes/Chlorobi group;Bacteroidetes;Cytophagia;Cytophagales;Cytophagaceae;Fibrisoma;Fibrisoma limi;Fibrisoma limi BUZ 3;
114.436	500	TRINITY_DN41957_c0_g1_i1|m.46633 TRINITY_DN41957_c0_g1_i1|g.46633 ORF TRINITY_DN41957_c0_g1_i1|g.46633 TRINITY_DN41957_c0_g1_i1|m.46633 type:complete len:388 (-) TRINITY_DN41957_c0_g1_i1:110-1273(-)	-	2e-50	-	-	-	-	-	-	518783549	34.64	D_bei	Dyadobacter beijingensis	Bacteria	365489	;cellular organisms;Bacteria;FCB group;Bacteroidetes/Chlorobi group;Bacteroidetes;Cytophagia;Cytophagales;Cytophagaceae;Dyadobacter;Dyadobacter beijingensis;
112.134	500	TRINITY_DN49781_c1_g1_i1|m.43114 TRINITY_DN49781_c1_g1_i1|g.43114 ORF TRINITY_DN49781_c1_g1_i1|g.43114 TRINITY_DN49781_c1_g1_i1|m.43114 type:internal len:139 (+) TRINITY_DN49781_c1_g1_i1:1-414(+)	-	-	-	-	-	2e-49	-	-	1043293020	64.18	C_cuc	Choanephora cucurbitarum	Eukaryota_NO_Metazoa	101091	;cellular organisms;Eukaryota;Opisthokonta;Fungi;Mucoromycota;Mucoromycotina;Mucorales;Mucorineae;Choanephoraceae;Choanephoroideae;Choanephora;Choanephora cucurbitarum;
108.445	500	TRINITY_DN41399_c0_g1_i1|m.13180 TRINITY_DN41399_c0_g1_i1|g.13180 ORF TRINITY_DN41399_c0_g1_i1|g.13180 TRINITY_DN41399_c0_g1_i1|m.13180 type:complete len:388 (+) TRINITY_DN41399_c0_g1_i1:64-1227(+)	-	8e-48	-	-	-	-	-	-	518783549	34.38	D_bei	Dyadobacter beijingensis	Bacteria	365489	;cellular organisms;Bacteria;FCB group;Bacteroidetes/Chlorobi group;Bacteroidetes;Cytophagia;Cytophagales;Cytophagaceae;Dyadobacter;Dyadobacter beijingensis;
106.835	500	TRINITY_DN22841_c0_g1_i1|m.16871 TRINITY_DN22841_c0_g1_i1|g.16871 ORF TRINITY_DN22841_c0_g1_i1|g.16871 TRINITY_DN22841_c0_g1_i1|m.16871 type:complete len:350 (+) TRINITY_DN22841_c0_g1_i1:131-1180(+)	-	-	-	-	-	-	4e-47	-	669160254	36.26	Sapro	Saprolegnia diclina VS20	Eukaryota_NO_Metazoa	1156394	;cellular organisms;Eukaryota;Stramenopiles;Oomycetes;Saprolegniales;Saprolegniaceae;Saprolegnia;Saprolegnia diclina;Saprolegnia diclina VS20;
106.612	500	TRINITY_DN45794_c1_g2_i1|m.55673 Five_prime_altered2 new coordinates: 105 - 531	-	5e-47	-	-	-	-	-	-	1051614252	54.01	L_gui	Lentzea guizhouensis	Bacteria	1586287	;cellular organisms;Bacteria;Terrabacteria group;Actinobacteria;Actinobacteria;Pseudonocardiales;Pseudonocardiaceae;Lentzea;Lentzea guizhouensis;
106.612	500	TRINITY_DN34516_c0_g1_i1|m.32916 TRINITY_DN34516_c0_g1_i1|g.32916 ORF TRINITY_DN34516_c0_g1_i1|g.32916 TRINITY_DN34516_c0_g1_i1|m.32916 type:complete len:353 (-) TRINITY_DN34516_c0_g1_i1:24-1082(-)	-	-	-	-	-	-	5e-47	-	669160254	36.26	Sapro	Saprolegnia diclina VS20	Eukaryota_NO_Metazoa	1156394	;cellular organisms;Eukaryota;Stramenopiles;Oomycetes;Saprolegniales;Saprolegniaceae;Saprolegnia;Saprolegnia diclina;Saprolegnia diclina VS20;
103.839	500	TRINITY_DN47334_c0_g1_i2|m.1898 TRINITY_DN47334_c0_g1_i2|g.1898 ORF TRINITY_DN47334_c0_g1_i2|g.1898 TRINITY_DN47334_c0_g1_i2|m.1898 type:complete len:428 (+) TRINITY_DN47334_c0_g1_i2:121-1404(+)	8e-46	-	-	-	-	-	-	-	985664047	31.02	candi	candidate divison MSBL1 archaeon SCGC-AAA259E19	Archaea	1698264	;cellular organisms;Archaea;Euryarchaeota;unclassified Euryarchaeota;candidate division MSBL1;candidate divison MSBL1 archaeon SCGC-AAA259E19;
103.722	500	TRINITY_DN47334_c1_g1_i1|m.1903 TRINITY_DN47334_c1_g1_i1|g.1903 ORF TRINITY_DN47334_c1_g1_i1|g.1903 TRINITY_DN47334_c1_g1_i1|m.1903 type:complete len:428 (-) TRINITY_DN47334_c1_g1_i1:139-1422(-)	9e-46	-	-	-	-	-	-	-	985664047	31.02	candi	candidate divison MSBL1 archaeon SCGC-AAA259E19	Archaea	1698264	;cellular organisms;Archaea;Euryarchaeota;unclassified Euryarchaeota;candidate division MSBL1;candidate divison MSBL1 archaeon SCGC-AAA259E19;
102.518	500	TRINITY_DN47334_c1_g1_i2|m.1905 TRINITY_DN47334_c1_g1_i2|g.1905 ORF TRINITY_DN47334_c1_g1_i2|g.1905 TRINITY_DN47334_c1_g1_i2|m.1905 type:complete len:435 (-) TRINITY_DN47334_c1_g1_i2:139-1443(-)	3e-45	-	-	-	-	-	-	-	985664047	30.67	candi	candidate divison MSBL1 archaeon SCGC-AAA259E19	Archaea	1698264	;cellular organisms;Archaea;Euryarchaeota;unclassified Euryarchaeota;candidate division MSBL1;candidate divison MSBL1 archaeon SCGC-AAA259E19;
101.67	500	TRINITY_DN47334_c0_g1_i1|m.1897 TRINITY_DN47334_c0_g1_i1|g.1897 ORF TRINITY_DN47334_c0_g1_i1|g.1897 TRINITY_DN47334_c0_g1_i1|m.1897 type:complete len:435 (+) TRINITY_DN47334_c0_g1_i1:119-1423(+)	7e-45	-	-	-	-	-	-	-	985664047	30.4	candi	candidate divison MSBL1 archaeon SCGC-AAA259E19	Archaea	1698264	;cellular organisms;Archaea;Euryarchaeota;unclassified Euryarchaeota;candidate division MSBL1;candidate divison MSBL1 archaeon SCGC-AAA259E19;
95.3223	369	TRINITY_DN42554_c1_g2_i1|m.12167 TRINITY_DN42554_c1_g2_i1|g.12167 ORF TRINITY_DN42554_c1_g2_i1|g.12167 TRINITY_DN42554_c1_g2_i1|m.12167 type:internal len:181 (+) TRINITY_DN42554_c1_g2_i1:3-542(+)	-	-	-	-	-	-	2e-77	5e-36	857979663	65	P_bra	Plasmodiophora brassicae	Eukaryota_NO_Metazoa	37360	;cellular organisms;Eukaryota;Rhizaria;Cercozoa;Plasmodiophorida;Plasmodiophoridae;Plasmodiophora;Plasmodiophora brassicae;
92.7966	328	TRINITY_DN42554_c4_g1_i2|m.12169 TRINITY_DN42554_c4_g1_i2|g.12169 ORF TRINITY_DN42554_c4_g1_i2|g.12169 TRINITY_DN42554_c4_g1_i2|m.12169 type:internal len:164 (-) TRINITY_DN42554_c4_g1_i2:3-491(-)	-	-	-	-	-	-	2e-65	4e-25	857979663	61.35	P_bra	Plasmodiophora brassicae	Eukaryota_NO_Metazoa	37360	;cellular organisms;Eukaryota;Rhizaria;Cercozoa;Plasmodiophorida;Plasmodiophoridae;Plasmodiophora;Plasmodiophora brassicae;
92.6142	94	TRINITY_DN58240_c0_g1_i1|m.6253 TRINITY_DN58240_c0_g1_i1|g.6253 ORF TRINITY_DN58240_c0_g1_i1|g.6253 TRINITY_DN58240_c0_g1_i1|m.6253 type:5prime_partial len:253 (-) TRINITY_DN58240_c0_g1_i1:24-782(-)	-	-	-	-	-	-	6e-41	-	167516256	38.26	Monos	Monosiga brevicollis MX1	Eukaryota_NO_Metazoa	431895	;cellular organisms;Eukaryota;Opisthokonta;Choanoflagellida;Codonosigidae;Monosiga;Monosiga brevicollis;Monosiga brevicollis MX1;
89.8008	93	TRINITY_DN53035_c0_g1_i1|m.50844 TRINITY_DN53035_c0_g1_i1|g.50844 ORF TRINITY_DN53035_c0_g1_i1|g.50844 TRINITY_DN53035_c0_g1_i1|m.50844 type:5prime_partial len:250 (+) TRINITY_DN53035_c0_g1_i1:3-752(+)	-	-	-	-	-	-	1e-39	-	470242754	36.13	D_fas	Dictyostelium fasciculatum	Eukaryota_NO_Metazoa	261658	;cellular organisms;Eukaryota;Amoebozoa;Mycetozoa;Dictyosteliida;Dictyostelium;Dictyostelium fasciculatum;
87.2106	27	TRINITY_DN43010_c1_g2_i1|m.21406 TRINITY_DN43010_c1_g2_i1|g.21406 ORF TRINITY_DN43010_c1_g2_i1|g.21406 TRINITY_DN43010_c1_g2_i1|m.21406 type:internal len:324 (+) TRINITY_DN43010_c1_g2_i1:3-971(+)	-	-	-	-	-	-	4e-69	3e-31	857970605	41.82	P_bra	Plasmodiophora brassicae	Eukaryota_NO_Metazoa	37360	;cellular organisms;Eukaryota;Rhizaria;Cercozoa;Plasmodiophorida;Plasmodiophoridae;Plasmodiophora;Plasmodiophora brassicae;
86.8051	370	TRINITY_DN41996_c0_g1_i1|m.46469 TRINITY_DN41996_c0_g1_i1|g.46469 ORF TRINITY_DN41996_c0_g1_i1|g.46469 TRINITY_DN41996_c0_g1_i1|m.46469 type:internal len:167 (+) TRINITY_DN41996_c0_g1_i1:2-499(+)	-	-	-	-	-	-	2e-74	1e-36	857979663	67.47	P_bra	Plasmodiophora brassicae	Eukaryota_NO_Metazoa	37360	;cellular organisms;Eukaryota;Rhizaria;Cercozoa;Plasmodiophorida;Plasmodiophoridae;Plasmodiophora;Plasmodiophora brassicae;
82.1999	501	TRINITY_DN26824_c0_g1_i1|m.58374 Five_prime_altered new coordinates: 86 - 479	-	-	-	-	-	2e-36	-	-	1026961433	56.39	Spize	Spizellomyces punctatus DAOM BR117	Eukaryota_NO_Metazoa	645134	;cellular organisms;Eukaryota;Opisthokonta;Fungi;Chytridiomycota;Chytridiomycetes;Spizellomycetales;Spizellomycetaceae;Spizellomyces;Spizellomyces punctatus;Spizellomyces punctatus DAOM BR117;
81.9768	500	TRINITY_DN42514_c0_g1_i2|m.12199 TRINITY_DN42514_c0_g1_i2|g.12199 ORF TRINITY_DN42514_c0_g1_i2|g.12199 TRINITY_DN42514_c0_g1_i2|m.12199 type:5prime_partial len:292 (-) TRINITY_DN42514_c0_g1_i2:68-943(-)	-	1e-78	-	-	-	-	-	4e-43	491512059	52.72	M_alb	Methylomicrobium album	Bacteria	39775	;cellular organisms;Bacteria;Proteobacteria;Gammaproteobacteria;Methylococcales;Methylococcaceae;Methylomicrobium;Methylomicrobium album;
80.6958	4	TRINITY_DN39414_c0_g1_i1|m.14358 TRINITY_DN39414_c0_g1_i1|g.14358 ORF TRINITY_DN39414_c0_g1_i1|g.14358 TRINITY_DN39414_c0_g1_i1|m.14358 type:complete len:251 (+) TRINITY_DN39414_c0_g1_i1:108-860(+)	-	-	-	-	-	9e-36	-	-	511010971	38.57	Mucor	Mucor circinelloides f. circinelloides 1006PhL	Eukaryota_NO_Metazoa	1220926	;cellular organisms;Eukaryota;Opisthokonta;Fungi;Mucoromycota;Mucoromycotina;Mucorales;Mucorineae;Mucoraceae;Mucor;Mucor circinelloides;Mucor circinelloides f. circinelloides;Mucor circinelloides f. circinelloides 1006PhL;
77.8824	500	TRINITY_DN42514_c1_g1_i1|m.12200 TRINITY_DN42514_c1_g1_i1|g.12200 ORF TRINITY_DN42514_c1_g1_i1|g.12200 TRINITY_DN42514_c1_g1_i1|m.12200 type:5prime_partial len:296 (+) TRINITY_DN42514_c1_g1_i1:3-890(+)	-	3e-78	-	-	-	-	-	2e-44	491512059	52.72	M_alb	Methylomicrobium album	Bacteria	39775	;cellular organisms;Bacteria;Proteobacteria;Gammaproteobacteria;Methylococcales;Methylococcaceae;Methylomicrobium;Methylomicrobium album;
77.8824	500	TRINITY_DN42514_c0_g1_i1|m.12197 TRINITY_DN42514_c0_g1_i1|g.12197 ORF TRINITY_DN42514_c0_g1_i1|g.12197 TRINITY_DN42514_c0_g1_i1|m.12197 type:5prime_partial len:292 (-) TRINITY_DN42514_c0_g1_i1:3-878(-)	-	3e-77	-	-	-	-	-	2e-43	492167521	51.05	C_bur	Coxiella burnetii	Bacteria	777	;cellular organisms;Bacteria;Proteobacteria;Gammaproteobacteria;Legionellales;Coxiellaceae;Coxiella;Coxiella burnetii;
77.5947	501	TRINITY_DN43531_c0_g2_i1|m.58765 TRINITY_DN43531_c0_g2_i1|g.58765 ORF TRINITY_DN43531_c0_g2_i1|g.58765 TRINITY_DN43531_c0_g2_i1|m.58765 type:3prime_partial len:138 (-) TRINITY_DN43531_c0_g2_i1:1-411(-)	-	-	-	-	-	2e-34	-	-	1026961433	55.81	Spize	Spizellomyces punctatus DAOM BR117	Eukaryota_NO_Metazoa	645134	;cellular organisms;Eukaryota;Opisthokonta;Fungi;Chytridiomycota;Chytridiomycetes;Spizellomycetales;Spizellomycetaceae;Spizellomyces;Spizellomyces punctatus;Spizellomyces punctatus DAOM BR117;
76.6785	577	TRINITY_DN43126_c0_g3_i2|m.10226 TRINITY_DN43126_c0_g3_i2|g.10226 ORF TRINITY_DN43126_c0_g3_i2|g.10226 TRINITY_DN43126_c0_g3_i2|m.10226 type:complete len:2060 (-) TRINITY_DN43126_c0_g3_i2:862-7041(-)	-	-	-	5e-34	-	-	-	-	475994040	22.88	M_vir	Meno virus	Viruses	1286141	;Viruses;ssRNA viruses;ssRNA positive-strand viruses, no DNA stage;Nidovirales;Mesoniviridae;unclassified Mesoniviridae;Meno virus;
76.6785	577	TRINITY_DN42537_c0_g2_i1|m.12051 TRINITY_DN42537_c0_g2_i1|g.12051 ORF TRINITY_DN42537_c0_g2_i1|g.12051 TRINITY_DN42537_c0_g2_i1|m.12051 type:complete len:2060 (+) TRINITY_DN42537_c0_g2_i1:6631-12810(+)	-	-	-	5e-34	-	-	-	-	475994040	22.88	M_vir	Meno virus	Viruses	1286141	;Viruses;ssRNA viruses;ssRNA positive-strand viruses, no DNA stage;Nidovirales;Mesoniviridae;unclassified Mesoniviridae;Meno virus;
75.2922	3	TRINITY_DN48602_c1_g4_i2|m.18301 TRINITY_DN48602_c1_g4_i2|g.18301 ORF TRINITY_DN48602_c1_g4_i2|g.18301 TRINITY_DN48602_c1_g4_i2|m.18301 type:5prime_partial len:155 (-) TRINITY_DN48602_c1_g4_i2:62-526(-)	-	2e-33	-	-	-	-	-	-	1056229713	49.28	N_yam	Nocardia yamanashiensis	Bacteria	209247	;cellular organisms;Bacteria;Terrabacteria group;Actinobacteria;Actinobacteria;Corynebacteriales;Nocardiaceae;Nocardia;Nocardia yamanashiensis;
74.599	500	TRINITY_DN46546_c0_g2_i2|m.11760 TRINITY_DN46546_c0_g2_i2|g.11760 ORF TRINITY_DN46546_c0_g2_i2|g.11760 TRINITY_DN46546_c0_g2_i2|m.11760 type:complete len:230 (-) TRINITY_DN46546_c0_g2_i2:363-1052(-)	-	4e-33	-	-	-	-	-	-	1087109370	36.96	P_oro	Pseudonocardia oroxyli	Bacteria	366584	;cellular organisms;Bacteria;Terrabacteria group;Actinobacteria;Actinobacteria;Pseudonocardiales;Pseudonocardiaceae;Pseudonocardia;Pseudonocardia oroxyli;
74.1935	11	TRINITY_DN40575_c0_g1_i2|m.46322 TRINITY_DN40575_c0_g1_i2|g.46322 ORF TRINITY_DN40575_c0_g1_i2|g.46322 TRINITY_DN40575_c0_g1_i2|m.46322 type:complete len:291 (-) TRINITY_DN40575_c0_g1_i2:70-942(-)	-	-	-	-	-	-	6e-33	-	290998904	37.88	Naegl	Naegleria gruberi strain NEG-M	Eukaryota_NO_Metazoa	744533	;cellular organisms;Eukaryota;Heterolobosea;Schizopyrenida;Vahlkampfiidae;Naegleria;Naegleria gruberi;Naegleria gruberi strain NEG-M;
73.7881	3	TRINITY_DN32558_c0_g1_i1|m.56269 TRINITY_DN32558_c0_g1_i1|g.56269 ORF TRINITY_DN32558_c0_g1_i1|g.56269 TRINITY_DN32558_c0_g1_i1|m.56269 type:internal len:141 (+) TRINITY_DN32558_c0_g1_i1:2-421(+)	-	9e-33	-	-	-	-	-	-	1056229713	50.77	N_yam	Nocardia yamanashiensis	Bacteria	209247	;cellular organisms;Bacteria;Terrabacteria group;Actinobacteria;Actinobacteria;Corynebacteriales;Nocardiaceae;Nocardia;Nocardia yamanashiensis;
72.5841	3	TRINITY_DN49249_c0_g1_i7|m.57778 TRINITY_DN49249_c0_g1_i7|g.57778 ORF TRINITY_DN49249_c0_g1_i7|g.57778 TRINITY_DN49249_c0_g1_i7|m.57778 type:5prime_partial len:198 (+) TRINITY_DN49249_c0_g1_i7:2-595(+)	-	3e-32	-	-	-	-	-	-	1056229713	43.4	N_yam	Nocardia yamanashiensis	Bacteria	209247	;cellular organisms;Bacteria;Terrabacteria group;Actinobacteria;Actinobacteria;Corynebacteriales;Nocardiaceae;Nocardia;Nocardia yamanashiensis;
72.5841	224	TRINITY_DN40961_c0_g3_i1|m.12380 TRINITY_DN40961_c0_g3_i1|g.12380 ORF TRINITY_DN40961_c0_g3_i1|g.12380 TRINITY_DN40961_c0_g3_i1|m.12380 type:complete len:450 (-) TRINITY_DN40961_c0_g3_i1:156-1505(-)	-	3e-32	-	-	-	-	-	-	501443336	33.33	C_lim	Chlorobium limicola	Bacteria	1092	;cellular organisms;Bacteria;FCB group;Bacteroidetes/Chlorobi group;Chlorobi;Chlorobia;Chlorobiales;Chlorobiaceae;Chlorobium/Pelodictyon group;Chlorobium;Chlorobium limicola;
72.5841	219	TRINITY_DN39465_c0_g1_i2|m.14523 TRINITY_DN39465_c0_g1_i2|g.14523 ORF TRINITY_DN39465_c0_g1_i2|g.14523 TRINITY_DN39465_c0_g1_i2|m.14523 type:5prime_partial len:478 (+) TRINITY_DN39465_c0_g1_i2:2-1435(+)	-	3e-32	-	-	-	-	-	-	501443336	33.33	C_lim	Chlorobium limicola	Bacteria	1092	;cellular organisms;Bacteria;FCB group;Bacteroidetes/Chlorobi group;Chlorobi;Chlorobia;Chlorobiales;Chlorobiaceae;Chlorobium/Pelodictyon group;Chlorobium;Chlorobium limicola;
72.2964	500	TRINITY_DN46546_c0_g2_i1|m.11758 TRINITY_DN46546_c0_g2_i1|g.11758 ORF TRINITY_DN46546_c0_g2_i1|g.11758 TRINITY_DN46546_c0_g2_i1|m.11758 type:complete len:230 (-) TRINITY_DN46546_c0_g2_i1:345-1034(-)	-	4e-32	-	-	-	-	-	-	1087109370	36.24	P_oro	Pseudonocardia oroxyli	Bacteria	366584	;cellular organisms;Bacteria;Terrabacteria group;Actinobacteria;Actinobacteria;Pseudonocardiales;Pseudonocardiaceae;Pseudonocardia;Pseudonocardia oroxyli;
72.2964	222	TRINITY_DN39465_c0_g1_i1|m.14521 TRINITY_DN39465_c0_g1_i1|g.14521 ORF TRINITY_DN39465_c0_g1_i1|g.14521 TRINITY_DN39465_c0_g1_i1|m.14521 type:complete len:453 (+) TRINITY_DN39465_c0_g1_i1:81-1439(+)	-	4e-32	-	-	-	-	-	-	501443336	33.33	C_lim	Chlorobium limicola	Bacteria	1092	;cellular organisms;Bacteria;FCB group;Bacteroidetes/Chlorobi group;Chlorobi;Chlorobia;Chlorobiales;Chlorobiaceae;Chlorobium/Pelodictyon group;Chlorobium;Chlorobium limicola;
70.3993	500	TRINITY_DN42514_c1_g1_i2|m.12201 TRINITY_DN42514_c1_g1_i2|g.12201 ORF TRINITY_DN42514_c1_g1_i2|g.12201 TRINITY_DN42514_c1_g1_i2|m.12201 type:internal len:290 (+) TRINITY_DN42514_c1_g1_i2:3-869(+)	-	8e-74	-	-	-	-	-	3e-43	491512059	51.71	M_alb	Methylomicrobium album	Bacteria	39775	;cellular organisms;Bacteria;Proteobacteria;Gammaproteobacteria;Methylococcales;Methylococcaceae;Methylomicrobium;Methylomicrobium album;
64.0669	218	TRINITY_DN40939_c0_g1_i5|m.12364 TRINITY_DN40939_c0_g1_i5|g.12364 ORF TRINITY_DN40939_c0_g1_i5|g.12364 TRINITY_DN40939_c0_g1_i5|m.12364 type:5prime_partial len:502 (-) TRINITY_DN40939_c0_g1_i5:46-1551(-)	-	9e-32	-	-	-	-	-	0.0006	501443336	32.3	C_lim	Chlorobium limicola	Bacteria	1092	;cellular organisms;Bacteria;FCB group;Bacteroidetes/Chlorobi group;Chlorobi;Chlorobia;Chlorobiales;Chlorobiaceae;Chlorobium/Pelodictyon group;Chlorobium;Chlorobium limicola;
63.7792	500	TRINITY_DN45794_c0_g2_i1|m.55672 Five_prime_altered new coordinates: 137 - 422	-	2e-28	-	-	-	-	-	-	1095290451	58.54	L_xin	Lechevalieria xinjiangensis	Bacteria	402600	;cellular organisms;Bacteria;Terrabacteria group;Actinobacteria;Actinobacteria;Pseudonocardiales;Pseudonocardiaceae;Lechevalieria;Lechevalieria xinjiangensis;
63.7792	500	TRINITY_DN40783_c0_g1_i1|m.37852 TRINITY_DN40783_c0_g1_i1|g.37852 ORF TRINITY_DN40783_c0_g1_i1|g.37852 TRINITY_DN40783_c0_g1_i1|m.37852 type:5prime_partial len:252 (-) TRINITY_DN40783_c0_g1_i1:43-798(-)	-	2e-82	-	-	-	-	-	1e-54	491512059	54.77	M_alb	Methylomicrobium album	Bacteria	39775	;cellular organisms;Bacteria;Proteobacteria;Gammaproteobacteria;Methylococcales;Methylococcaceae;Methylomicrobium;Methylomicrobium album;
63.7792	500	TRINITY_DN45409_c1_g1_i3|m.22463 TRINITY_DN45409_c1_g1_i3|g.22463 ORF TRINITY_DN45409_c1_g1_i3|g.22463 TRINITY_DN45409_c1_g1_i3|m.22463 type:complete len:246 (+) TRINITY_DN45409_c1_g1_i3:736-1473(+)	-	2e-82	-	-	-	-	-	1e-54	670482470	54.36	M_agi	Methylomicrobium agile	Bacteria	39774	;cellular organisms;Bacteria;Proteobacteria;Gammaproteobacteria;Methylococcales;Methylococcaceae;Methylomicrobium;Methylomicrobium agile;
60.7835	500	TRINITY_DN47697_c2_g2_i1|m.8190 TRINITY_DN47697_c2_g2_i1|g.8190 ORF TRINITY_DN47697_c2_g2_i1|g.8190 TRINITY_DN47697_c2_g2_i1|m.8190 type:complete len:211 (-) TRINITY_DN47697_c2_g2_i1:104-736(-)	-	-	-	-	-	8e-48	-	2e-21	672819652	52.23	Morti	Mortierella verticillata NRRL 6337	Eukaryota_NO_Metazoa	1069443	;cellular organisms;Eukaryota;Opisthokonta;Fungi;Mucoromycota;Mortierellomycotina;Mortierellales;Mortierellaceae;Mortierella;Mortierella verticillata;Mortierella verticillata NRRL 6337;
60.5604	250	TRINITY_DN40939_c1_g1_i4|m.12367 TRINITY_DN40939_c1_g1_i4|g.12367 ORF TRINITY_DN40939_c1_g1_i4|g.12367 TRINITY_DN40939_c1_g1_i4|m.12367 type:internal len:240 (+) TRINITY_DN40939_c1_g1_i4:3-719(+)	-	4e-30	-	-	-	-	-	0.0008	501443336	36.25	C_lim	Chlorobium limicola	Bacteria	1092	;cellular organisms;Bacteria;FCB group;Bacteroidetes/Chlorobi group;Chlorobi;Chlorobia;Chlorobiales;Chlorobiaceae;Chlorobium/Pelodictyon group;Chlorobium;Chlorobium limicola;
59.8672	3	TRINITY_DN42386_c2_g2_i2|m.56607 TRINITY_DN42386_c2_g2_i2|g.56607 ORF TRINITY_DN42386_c2_g2_i2|g.56607 TRINITY_DN42386_c2_g2_i2|m.56607 type:3prime_partial len:214 (+) TRINITY_DN42386_c2_g2_i2:83-721(+)	-	1e-26	-	-	-	-	-	-	1056229713	36.36	N_yam	Nocardia yamanashiensis	Bacteria	209247	;cellular organisms;Bacteria;Terrabacteria group;Actinobacteria;Actinobacteria;Corynebacteriales;Nocardiaceae;Nocardia;Nocardia yamanashiensis;
59.4617	500	TRINITY_DN45211_c0_g2_i1|m.15131 TRINITY_DN45211_c0_g2_i1|g.15131 ORF TRINITY_DN45211_c0_g2_i1|g.15131 TRINITY_DN45211_c0_g2_i1|m.15131 type:5prime_partial len:151 (+) TRINITY_DN45211_c0_g2_i1:1-453(+)	-	-	-	-	-	6e-48	-	4e-22	672819652	55.17	Morti	Mortierella verticillata NRRL 6337	Eukaryota_NO_Metazoa	1069443	;cellular organisms;Eukaryota;Opisthokonta;Fungi;Mucoromycota;Mortierellomycotina;Mortierellales;Mortierellaceae;Mortierella;Mortierella verticillata;Mortierella verticillata NRRL 6337;
58.9509	500	TRINITY_DN45211_c0_g2_i2|m.15132 TRINITY_DN45211_c0_g2_i2|g.15132 ORF TRINITY_DN45211_c0_g2_i2|g.15132 TRINITY_DN45211_c0_g2_i2|m.15132 type:5prime_partial len:162 (+) TRINITY_DN45211_c0_g2_i2:1-486(+)	-	-	-	-	-	1e-47	-	4e-22	672819652	55.17	Morti	Mortierella verticillata NRRL 6337	Eukaryota_NO_Metazoa	1069443	;cellular organisms;Eukaryota;Opisthokonta;Fungi;Mucoromycota;Mortierellomycotina;Mortierellales;Mortierellaceae;Mortierella;Mortierella verticillata;Mortierella verticillata NRRL 6337;
58.7686	500	TRINITY_DN49237_c0_g1_i3|m.57899 TRINITY_DN49237_c0_g1_i3|g.57899 ORF TRINITY_DN49237_c0_g1_i3|g.57899 TRINITY_DN49237_c0_g1_i3|m.57899 type:internal len:323 (-) TRINITY_DN49237_c0_g1_i3:2-967(-)	-	-	-	6e-43	-	-	-	2e-17	343130250	31.8	Turni	Turnip ringspot virus	Viruses	392504	;Viruses;ssRNA viruses;ssRNA positive-strand viruses, no DNA stage;Picornavirales;Secoviridae;Comovirinae;Comovirus;unclassified Comovirus;Turnip ringspot virus;
58.4809	500	TRINITY_DN47334_c0_g1_i3|m.1899 TRINITY_DN47334_c0_g1_i3|g.1899 ORF TRINITY_DN47334_c0_g1_i3|g.1899 TRINITY_DN47334_c0_g1_i3|m.1899 type:3prime_partial len:271 (+) TRINITY_DN47334_c0_g1_i3:118-927(+)	-	4e-26	-	-	-	-	-	-	1089000781	30.61	Porph	Porphyromonadaceae bacterium KH3R12	Bacteria	1855397	;cellular organisms;Bacteria;FCB group;Bacteroidetes/Chlorobi group;Bacteroidetes;Bacteroidia;Bacteroidales;Porphyromonadaceae;unclassified Porphyromonadaceae;Porphyromonadaceae bacterium KH3R12;
58.2578	500	TRINITY_DN45211_c0_g2_i3|m.15133 TRINITY_DN45211_c0_g2_i3|g.15133 ORF TRINITY_DN45211_c0_g2_i3|g.15133 TRINITY_DN45211_c0_g2_i3|m.15133 type:5prime_partial len:162 (+) TRINITY_DN45211_c0_g2_i3:1-486(+)	-	-	-	-	-	1e-47	-	2e-22	672819652	55.17	Morti	Mortierella verticillata NRRL 6337	Eukaryota_NO_Metazoa	1069443	;cellular organisms;Eukaryota;Opisthokonta;Fungi;Mucoromycota;Mortierellomycotina;Mortierellales;Mortierellaceae;Mortierella;Mortierella verticillata;Mortierella verticillata NRRL 6337;
58.2578	253	TRINITY_DN40939_c1_g1_i2|m.12366 TRINITY_DN40939_c1_g1_i2|g.12366 ORF TRINITY_DN40939_c1_g1_i2|g.12366 TRINITY_DN40939_c1_g1_i2|m.12366 type:internal len:245 (+) TRINITY_DN40939_c1_g1_i2:3-734(+)	-	5e-32	-	-	-	-	-	1e-06	501443336	33.33	C_lim	Chlorobium limicola	Bacteria	1092	;cellular organisms;Bacteria;FCB group;Bacteroidetes/Chlorobi group;Chlorobi;Chlorobia;Chlorobiales;Chlorobiaceae;Chlorobium/Pelodictyon group;Chlorobium;Chlorobium limicola;
58.2578	500	TRINITY_DN47334_c0_g1_i4|m.1901 TRINITY_DN47334_c0_g1_i4|g.1901 ORF TRINITY_DN47334_c0_g1_i4|g.1901 TRINITY_DN47334_c0_g1_i4|m.1901 type:3prime_partial len:276 (+) TRINITY_DN47334_c0_g1_i4:119-943(+)	-	5e-26	-	-	-	-	-	-	1089000781	30.74	Porph	Porphyromonadaceae bacterium KH3R12	Bacteria	1855397	;cellular organisms;Bacteria;FCB group;Bacteroidetes/Chlorobi group;Bacteroidetes;Bacteroidia;Bacteroidales;Porphyromonadaceae;unclassified Porphyromonadaceae;Porphyromonadaceae bacterium KH3R12;
57.5646	500	TRINITY_DN48543_c0_g1_i1|m.29876 TRINITY_DN48543_c0_g1_i1|g.29876 ORF TRINITY_DN48543_c0_g1_i1|g.29876 TRINITY_DN48543_c0_g1_i1|m.29876 type:internal len:1002 (+) TRINITY_DN48543_c0_g1_i1:2-3004(+)	-	-	-	2e-40	-	-	-	2e-15	343130250	30.97	Turni	Turnip ringspot virus	Viruses	392504	;Viruses;ssRNA viruses;ssRNA positive-strand viruses, no DNA stage;Picornavirales;Secoviridae;Comovirinae;Comovirus;unclassified Comovirus;Turnip ringspot virus;
57.5646	500	TRINITY_DN49237_c0_g1_i2|m.57897 TRINITY_DN49237_c0_g1_i2|g.57897 ORF TRINITY_DN49237_c0_g1_i2|g.57897 TRINITY_DN49237_c0_g1_i2|m.57897 type:internal len:1001 (-) TRINITY_DN49237_c0_g1_i2:2-3001(-)	-	-	-	2e-40	-	-	-	2e-15	343130250	30.97	Turni	Turnip ringspot virus	Viruses	392504	;Viruses;ssRNA viruses;ssRNA positive-strand viruses, no DNA stage;Picornavirales;Secoviridae;Comovirinae;Comovirus;unclassified Comovirus;Turnip ringspot virus;
57.1592	221	TRINITY_DN40939_c0_g1_i2|m.12363 TRINITY_DN40939_c0_g1_i2|g.12363 ORF TRINITY_DN40939_c0_g1_i2|g.12363 TRINITY_DN40939_c0_g1_i2|m.12363 type:5prime_partial len:399 (-) TRINITY_DN40939_c0_g1_i2:46-1242(-)	-	3e-29	-	-	-	-	-	0.0002	501443336	32.45	C_lim	Chlorobium limicola	Bacteria	1092	;cellular organisms;Bacteria;FCB group;Bacteroidetes/Chlorobi group;Chlorobi;Chlorobia;Chlorobiales;Chlorobiaceae;Chlorobium/Pelodictyon group;Chlorobium;Chlorobium limicola;
53.6526	10	TRINITY_DN45275_c0_g1_i1|m.14937 TRINITY_DN45275_c0_g1_i1|g.14937 ORF TRINITY_DN45275_c0_g1_i1|g.14937 TRINITY_DN45275_c0_g1_i1|m.14937 type:complete len:302 (+) TRINITY_DN45275_c0_g1_i1:196-1101(+)	-	5e-24	-	-	-	-	-	-	740678221	34.54	Candi	Candidatus Paracaedibacter acanthamoebae	Bacteria	91604	;cellular organisms;Bacteria;Proteobacteria;Alphaproteobacteria;Rickettsiales;Candidatus Paracaedibacteraceae;Candidatus Paracaedibacter;Candidatus Paracaedibacter acanthamoebae;
53.6526	500	TRINITY_DN46132_c0_g2_i2|m.54742 TRINITY_DN46132_c0_g2_i2|g.54742 ORF TRINITY_DN46132_c0_g2_i2|g.54742 TRINITY_DN46132_c0_g2_i2|m.54742 type:complete len:595 (-) TRINITY_DN46132_c0_g2_i2:301-2085(-)	-	-	-	-	-	5e-176	-	1e-152	909132299	52.79	Allom	Allomyces macrogynus ATCC 38327	Eukaryota_NO_Metazoa	578462	;cellular organisms;Eukaryota;Opisthokonta;Fungi;Blastocladiomycota;Blastocladiomycetes;Blastocladiales;Blastocladiaceae;Allomyces;Allomyces macrogynus;Allomyces macrogynus ATCC 38327;
53.4703	11	TRINITY_DN45275_c1_g2_i1|m.14940 TRINITY_DN45275_c1_g2_i1|g.14940 ORF TRINITY_DN45275_c1_g2_i1|g.14940 TRINITY_DN45275_c1_g2_i1|m.14940 type:complete len:302 (-) TRINITY_DN45275_c1_g2_i1:150-1055(-)	-	6e-24	-	-	-	-	-	-	740678221	34.54	Candi	Candidatus Paracaedibacter acanthamoebae	Bacteria	91604	;cellular organisms;Bacteria;Proteobacteria;Alphaproteobacteria;Rickettsiales;Candidatus Paracaedibacteraceae;Candidatus Paracaedibacter;Candidatus Paracaedibacter acanthamoebae;
52.8417	500	TRINITY_DN46341_c0_g1_i1|m.20473 TRINITY_DN46341_c0_g1_i1|g.20473 ORF TRINITY_DN46341_c0_g1_i1|g.20473 TRINITY_DN46341_c0_g1_i1|m.20473 type:complete len:595 (+) TRINITY_DN46341_c0_g1_i1:326-2110(+)	-	-	-	-	-	9e-176	-	8e-153	909132299	52.79	Allom	Allomyces macrogynus ATCC 38327	Eukaryota_NO_Metazoa	578462	;cellular organisms;Eukaryota;Opisthokonta;Fungi;Blastocladiomycota;Blastocladiomycetes;Blastocladiales;Blastocladiaceae;Allomyces;Allomyces macrogynus;Allomyces macrogynus ATCC 38327;
52.2663	283	TRINITY_DN28336_c0_g1_i1|m.25608 TRINITY_DN28336_c0_g1_i1|g.25608 ORF TRINITY_DN28336_c0_g1_i1|g.25608 TRINITY_DN28336_c0_g1_i1|m.25608 type:internal len:189 (-) TRINITY_DN28336_c0_g1_i1:1-564(-)	-	-	-	-	6e-52	-	-	3e-29	552829541	50.84	C_var	Chlorella variabilis	Eukaryota_NO_Metazoa	554065	;cellular organisms;Eukaryota;Viridiplantae;Chlorophyta;Trebouxiophyceae;Chlorellales;Chlorellaceae;Chlorella;Chlorella variabilis;
49.9637	12	TRINITY_DN46350_c5_g1_i2|m.20205 TRINITY_DN46350_c5_g1_i2|g.20205 ORF TRINITY_DN46350_c5_g1_i2|g.20205 TRINITY_DN46350_c5_g1_i2|m.20205 type:5prime_partial len:161 (-) TRINITY_DN46350_c5_g1_i2:165-647(-)	-	-	-	-	-	2e-22	-	-	1001609428	43.09	Gonap	Gonapodya prolifera JEL478	Eukaryota_NO_Metazoa	1344416	;cellular organisms;Eukaryota;Opisthokonta;Fungi;Chytridiomycota;Monoblepharidomycetes;Monoblepharidales;Gonapodyaceae;Gonapodya;Gonapodya prolifera;Gonapodya prolifera JEL478;
49.9637	12	TRINITY_DN41709_c0_g1_i2|m.49050 TRINITY_DN41709_c0_g1_i2|g.49050 ORF TRINITY_DN41709_c0_g1_i2|g.49050 TRINITY_DN41709_c0_g1_i2|m.49050 type:5prime_partial len:162 (+) TRINITY_DN41709_c0_g1_i2:1-486(+)	-	-	-	-	-	2e-22	-	-	1001609428	43.09	Gonap	Gonapodya prolifera JEL478	Eukaryota_NO_Metazoa	1344416	;cellular organisms;Eukaryota;Opisthokonta;Fungi;Chytridiomycota;Monoblepharidomycetes;Monoblepharidales;Gonapodyaceae;Gonapodya;Gonapodya prolifera;Gonapodya prolifera JEL478;
48.8651	500	TRINITY_DN45247_c2_g1_i3|m.15011 TRINITY_DN45247_c2_g1_i3|g.15011 ORF TRINITY_DN45247_c2_g1_i3|g.15011 TRINITY_DN45247_c2_g1_i3|m.15011 type:5prime_partial len:313 (+) TRINITY_DN45247_c2_g1_i3:1-939(+)	-	-	-	-	6e-92	-	-	1e-70	1063029126	56.37	A_amn	Anthurium amnicola	Eukaryota_NO_Metazoa	1678845	;cellular organisms;Eukaryota;Viridiplantae;Streptophyta;Streptophytina;Embryophyta;Tracheophyta;Euphyllophyta;Spermatophyta;Magnoliophyta;Mesangiospermae;Liliopsida;Alismatales;Araceae;Pothoideae;Potheae;Anthurium;Anthurium amnicola;
48.3543	11	TRINITY_DN41709_c0_g1_i3|m.49051 TRINITY_DN41709_c0_g1_i3|g.49051 ORF TRINITY_DN41709_c0_g1_i3|g.49051 TRINITY_DN41709_c0_g1_i3|m.49051 type:5prime_partial len:162 (+) TRINITY_DN41709_c0_g1_i3:1-486(+)	-	-	-	-	-	1e-21	-	-	1001609428	42.28	Gonap	Gonapodya prolifera JEL478	Eukaryota_NO_Metazoa	1344416	;cellular organisms;Eukaryota;Opisthokonta;Fungi;Chytridiomycota;Monoblepharidomycetes;Monoblepharidales;Gonapodyaceae;Gonapodya;Gonapodya prolifera;Gonapodya prolifera JEL478;
48.3543	140	TRINITY_DN48178_c0_g1_i2|m.33910 TRINITY_DN48178_c0_g1_i2|g.33910 ORF TRINITY_DN48178_c0_g1_i2|g.33910 TRINITY_DN48178_c0_g1_i2|m.33910 type:5prime_partial len:605 (+) TRINITY_DN48178_c0_g1_i2:3-1817(+)	-	2e-40	-	-	-	-	-	2e-19	670620836	27.06	H_min	Hyalangium minutum	Bacteria	394096	;cellular organisms;Bacteria;Proteobacteria;delta/epsilon subdivisions;Deltaproteobacteria;Myxococcales;Cystobacterineae;Cystobacteraceae;Hyalangium;Hyalangium minutum;
47.6611	256	TRINITY_DN42554_c0_g1_i1|m.12166 Five_prime_altered new coordinates: 190 - 523	-	-	-	-	-	-	2e-36	1e-15	857979663	59.81	P_bra	Plasmodiophora brassicae	Eukaryota_NO_Metazoa	37360	;cellular organisms;Eukaryota;Rhizaria;Cercozoa;Plasmodiophorida;Plasmodiophoridae;Plasmodiophora;Plasmodiophora brassicae;
47.1503	156	TRINITY_DN47965_c1_g1_i4|m.3358 TRINITY_DN47965_c1_g1_i4|g.3358 ORF TRINITY_DN47965_c1_g1_i4|g.3358 TRINITY_DN47965_c1_g1_i4|m.3358 type:5prime_partial len:600 (-) TRINITY_DN47965_c1_g1_i4:64-1863(-)	-	3e-40	-	-	-	-	-	9e-20	670620836	27.06	H_min	Hyalangium minutum	Bacteria	394096	;cellular organisms;Bacteria;Proteobacteria;delta/epsilon subdivisions;Deltaproteobacteria;Myxococcales;Cystobacterineae;Cystobacteraceae;Hyalangium;Hyalangium minutum;
46.2748	83	TRINITY_DN47965_c1_g1_i6|m.3361 TRINITY_DN47965_c1_g1_i6|g.3361 ORF TRINITY_DN47965_c1_g1_i6|g.3361 TRINITY_DN47965_c1_g1_i6|m.3361 type:5prime_partial len:506 (-) TRINITY_DN47965_c1_g1_i6:64-1581(-)	-	4e-37	-	-	-	-	-	5e-17	670620836	27.55	H_min	Hyalangium minutum	Bacteria	394096	;cellular organisms;Bacteria;Proteobacteria;delta/epsilon subdivisions;Deltaproteobacteria;Myxococcales;Cystobacterineae;Cystobacteraceae;Hyalangium;Hyalangium minutum;
46.0517	7	TRINITY_DN8541_c0_g1_i1|m.2170 TRINITY_DN8541_c0_g1_i1|g.2170 ORF TRINITY_DN8541_c0_g1_i1|g.2170 TRINITY_DN8541_c0_g1_i1|m.2170 type:complete len:135 (+) TRINITY_DN8541_c0_g1_i1:169-573(+)	-	-	-	-	-	-	4e-25	4e-05	281205896	46.9	Polys	Polysphondylium pallidum PN500	Eukaryota_NO_Metazoa	670386	;cellular organisms;Eukaryota;Amoebozoa;Mycetozoa;Dictyosteliida;Polysphondylium;Polysphondylium pallidum;Polysphondylium pallidum PN500;
46.0517	7	TRINITY_DN21705_c0_g1_i1|m.28779 Five_prime_altered new coordinates: 80 - 485	-	-	-	-	-	-	4e-25	4e-05	281205896	46.9	Polys	Polysphondylium pallidum PN500	Eukaryota_NO_Metazoa	670386	;cellular organisms;Eukaryota;Amoebozoa;Mycetozoa;Dictyosteliida;Polysphondylium;Polysphondylium pallidum;Polysphondylium pallidum PN500;
44.4423	500	TRINITY_DN49715_c0_g1_i6|m.43248 TRINITY_DN49715_c0_g1_i6|g.43248 ORF TRINITY_DN49715_c0_g1_i6|g.43248 TRINITY_DN49715_c0_g1_i6|m.43248 type:3prime_partial len:440 (+) TRINITY_DN49715_c0_g1_i6:271-1587(+)	-	-	-	-	-	1e-135	-	2e-116	955501690	50	M_ant	Moesziomyces antarcticus	Eukaryota_NO_Metazoa	84753	;cellular organisms;Eukaryota;Opisthokonta;Fungi;Dikarya;Basidiomycota;Ustilaginomycotina;Ustilaginomycetes;Ustilaginales;Ustilaginaceae;Moesziomyces;Moesziomyces antarcticus;
44.4423	501	TRINITY_DN46546_c1_g1_i3|m.11763 TRINITY_DN46546_c1_g1_i3|g.11763 ORF TRINITY_DN46546_c1_g1_i3|g.11763 TRINITY_DN46546_c1_g1_i3|m.11763 type:5prime_partial len:342 (+) TRINITY_DN46546_c1_g1_i3:3-1028(+)	-	1e-48	-	-	-	-	-	2e-29	1087109370	34.46	P_oro	Pseudonocardia oroxyli	Bacteria	366584	;cellular organisms;Bacteria;Terrabacteria group;Actinobacteria;Actinobacteria;Pseudonocardiales;Pseudonocardiaceae;Pseudonocardia;Pseudonocardia oroxyli;
42.1397	2	TRINITY_DN49249_c0_g1_i6|m.57777 TRINITY_DN49249_c0_g1_i6|g.57777 ORF TRINITY_DN49249_c0_g1_i6|g.57777 TRINITY_DN49249_c0_g1_i6|m.57777 type:internal len:196 (+) TRINITY_DN49249_c0_g1_i6:1-585(+)	-	5e-19	-	-	-	-	-	-	1056229713	33.33	N_yam	Nocardia yamanashiensis	Bacteria	209247	;cellular organisms;Bacteria;Terrabacteria group;Actinobacteria;Actinobacteria;Corynebacteriales;Nocardiaceae;Nocardia;Nocardia yamanashiensis;
41.6697	55	TRINITY_DN17405_c0_g1_i1|m.6724 TRINITY_DN17405_c0_g1_i1|g.6724 ORF TRINITY_DN17405_c0_g1_i1|g.6724 TRINITY_DN17405_c0_g1_i1|m.6724 type:5prime_partial len:243 (+) TRINITY_DN17405_c0_g1_i1:3-731(+)	-	8e-19	-	-	-	-	-	-	1057614846	27.98	P_sph	Planomonospora sphaerica	Bacteria	161355	;cellular organisms;Bacteria;Terrabacteria group;Actinobacteria;Actinobacteria;Streptosporangiales;Streptosporangiaceae;Planomonospora;Planomonospora sphaerica;
41.5801	501	TRINITY_DN46546_c1_g1_i2|m.11762 TRINITY_DN46546_c1_g1_i2|g.11762 ORF TRINITY_DN46546_c1_g1_i2|g.11762 TRINITY_DN46546_c1_g1_i2|m.11762 type:5prime_partial len:342 (+) TRINITY_DN46546_c1_g1_i2:3-1028(+)	-	7e-48	-	-	-	-	-	8e-30	1087109370	33.95	P_oro	Pseudonocardia oroxyli	Bacteria	366584	;cellular organisms;Bacteria;Terrabacteria group;Actinobacteria;Actinobacteria;Pseudonocardiales;Pseudonocardiaceae;Pseudonocardia;Pseudonocardia oroxyli;
40.0602	5	TRINITY_DN47362_c0_g2_i1|m.1580 TRINITY_DN47362_c0_g2_i1|g.1580 ORF TRINITY_DN47362_c0_g2_i1|g.1580 TRINITY_DN47362_c0_g2_i1|m.1580 type:5prime_partial len:223 (+) TRINITY_DN47362_c0_g2_i1:3-671(+)	-	-	-	-	-	4e-18	-	-	207346088	36.6	Sacch	Saccharomyces cerevisiae AWRI1631	Eukaryota_NO_Metazoa	545124	;cellular organisms;Eukaryota;Opisthokonta;Fungi;Dikarya;Ascomycota;saccharomyceta;Saccharomycotina;Saccharomycetes;Saccharomycetales;Saccharomycetaceae;Saccharomyces;Saccharomyces cerevisiae;Saccharomyces cerevisiae AWRI1631;

## Sheet: Donor-stats
		Archaea	Bacteria	Viroids	Viruses	Viridiplantae	Fungi	Other
	Xiphinema	0	24	0	2	2	14	20
	Longidorus	4	52	0	5	3	28	12
Xiphinema donors					Longidorus donors
Phytophthora sojae	4				Nocardia yamanashiensis			8
Allomyces macrogynus ATCC 38327	3				Chlorobium limicola			7
Gonapodya prolifera JEL478	3				Spizellomyces punctatus DAOM BR117			7
Plasmopara halstedii	3				Plasmodiophora brassicae			5
Capsaspora owczarzaki ATCC 30864	2				Aquabacterium sp. NJ1			4
Corallococcus coralloides DSM 2259	2				candidate divison MSBL1 archaeon SCGC-AAA259E19			4
Hyalangium minutum	2				Methylomicrobium album			4
Mortierella elongata AG-77	2				Mortierella elongata AG-77			4
Myxococcus xanthus	2				Mortierella verticillata NRRL 6337			4
Saprolegnia diclina VS20	2				Pandoraea thiooxydans			4
Spizellomyces punctatus DAOM BR117	2				Pseudonocardia oroxyli			4
Albugo laibachii Nc14	1				Allomyces macrogynus ATCC 38327			3
Anaerococcus provenciensis	1				Gonapodya prolifera JEL478			3
Aphanomyces invadans	1				Herbaspirillum hiltneri			3
Aquabacterium sp. NJ1	1				Hyalangium minutum			3
Burkholderia cepacia	1				Turnip ringspot virus			3
Cardinium endosymbiont of Encarsia pergandiella	1				Anthurium amnicola			2
Caulobacter henricii	1				Batrachochytrium dendrobatidis JAM81			2
Chitinophaga arvensicola	1				Candidatus Paracaedibacter acanthamoebae			2
Chitinophaga sp. YR573	1				Chitinophaga filiformis			2
Cystobacter fuscus DSM 2262	1				Dyadobacter beijingensis			2
Duganella sp. Leaf61	1				Meno virus			2
Dyella jiangningensis	1				Polysphondylium pallidum PN500			2
Eubacterium xylanophilum	1				Porphyromonadaceae bacterium KH3R12			2
Fibrisoma limi	1				Saprolegnia diclina VS20			2
Medicago truncatula	1				Chlorella variabilis			1
Megavirus lba	1				Choanephora cucurbitarum			1
Mortierella verticillata NRRL 6337	1				Conidiobolus coronatus NRRL 28638			1
Mucor circinelloides f. circinelloides 1006PhL	1				Coxiella burnetii			1
Myxococcus fulvus	1				Desulfococcus multivorans			1
Myxococcus stipitatus	1				Dictyostelium fasciculatum			1
Nannochloropsis gaditana CCMP526	1				Fibrisoma limi BUZ 3			1
Nilaparvata lugens C virus	1				Lechevalieria xinjiangensis			1
Nocardia yamanashiensis	1				Lentzea guizhouensis			1
Parasitella parasitica	1				Methylomicrobium agile			1
Phytophthora infestans T30-4	1				Moesziomyces antarcticus			1
Phytophthora nicotianae	1				Monosiga brevicollis MX1			1
Phytophthora parasitica	1				Mucor circinelloides f. circinelloides 1006PhL			1
Phytophthora parasitica CJ01A1	1				Naegleria gruberi strain NEG-M			1
Phytophthora parasitica INRA-310	1				Planomonospora sphaerica			1
Pseudoalteromonas rubra	1				Saccharomyces cerevisiae AWRI1631			1
Pythium aphanidermatum	1
Raphanus sativus	1
Rhizophagus irregularis DAOM 197198w	1
Streptococcus pneumoniae	1
Vibrio splendidus	1
