# Supplementary material for: The Transcriptomes of Xiphinema index and Longidorus elongatus Suggest Independent Acquisition of Some Plant Parasitism Genes by Horizontal Gene Transfer in Early-Branching Nematodes
Source: Genes (Basel). 2017 Oct 23;8(10):287. doi: 10.3390/genes8100287 (PMC5664137; doi:10.3390/genes8100287)
Supplement: Supplementary file 1 [file genes-08-00287-s001.zip › TableS7-GO-enrichment-ed.xlsx]

## Sheet: MF
Xiphinema
Ontology type	GO term	GO id	non-HGT proteins with a GO	non-HGT proteins with this GO	HGT proteins with a GO	HGT proteins with this GO	raw_p_underrepresentation_of_variable=1	raw_p_overrepresentation_of_variable=1	FWER_underrepresentation	FWER_overrepresentation	FDR_underrepresentation	FDR_overrepresentation
molecular_function	peptidoglycan muralytic activity	GO:0061783	4899	10	42	3	0.999999	6.74551e-05	1	0.005	-1	0.00306289
molecular_function	endopeptidase activity	GO:0004175	4899	155	42	7	0.99996	0.000294387	1	0.038	-1	0.0132073
molecular_function	ammonium transmembrane transporter activity	GO:0008519	4899	3	42	2	0.999999	0.00021412	1	0.034	-1	0.0153241
molecular_function	serine-type endopeptidase activity	GO:0004252	4899	78	42	5	0.999955	0.000482541	1	0.057	-1	0.0179133
molecular_function	serine-type peptidase activity	GO:0008236	4899	94	42	5	0.999872	0.00113418	1	0.106	-1	0.0259292
molecular_function	serine hydrolase activity	GO:0017171	4899	94	42	5	0.999872	0.00113418	1	0.106	-1	0.0259292
molecular_function	lysozyme activity	GO:0003796	4899	8	42	2	0.999968	0.00194471	1	0.193	-1	0.0461569
Longidorus
Ontology type	GO term	GO id	non-HGT proteins with a GO	non-HGT proteins with this GO	HGT proteins with a GO	HGT proteins with this GO	raw_p_underrepresentation_of_variable=1	raw_p_overrepresentation_of_variable=1	FWER_underrepresentation	FWER_overrepresentation	FDR_underrepresentation	FDR_overrepresentation
molecular_function	secondary active transmembrane transporter activity	GO:0015291	9809	57	75	5	0.999996	7.01412e-05	1	0.012	-1	0.000718647
molecular_function	transmembrane transporter activity	GO:0022857	9809	567	75	14	0.99998	8.39776e-05	1	0.015	-1	0.00083986
molecular_function	isocitrate lyase activity	GO:0004451	9809	13	75	3	0.999998	0.000116222	1	0.016	-1	0.000852306
molecular_function	oxo-acid-lyase activity	GO:0016833	9809	13	75	3	0.999998	0.000116222	1	0.016	-1	0.000852306
molecular_function	hydrolase activity, acting on carbon-nitrogen (but not peptide) bonds	GO:0016810	9809	34	75	4	0.999995	0.000122883	1	0.017	-1	0.000897812
molecular_function	ammonium transmembrane transporter activity	GO:0008519	9809	3	75	2	1	0.000172206	1	0.025	-1	0.00143324
molecular_function	ligase activity	GO:0016874	9809	165	75	7	0.999965	0.000254863	1	0.03	-1	0.00176793
molecular_function	acid-amino acid ligase activity	GO:0016881	9809	19	75	3	0.999989	0.000380988	1	0.05	-1	0.00312171
molecular_function	ion transmembrane transporter activity	GO:0015075	9809	393	75	10	0.99982	0.000767692	1	0.086	-1	0.00533066
molecular_function	substrate-specific transmembrane transporter activity	GO:0022891	9809	405	75	10	0.999766	0.000966972	1	0.121	-1	0.00754827
molecular_function	RNA binding	GO:0003723	9809	402	75	10	0.99978	0.000913551	1	0.119	-1	0.00755366
molecular_function	transporter activity	GO:0005215	9809	733	75	14	0.999636	0.0011599	1	0.132	-1	0.00832211
molecular_function	methyltransferase activity	GO:0008168	9809	113	75	5	0.999784	0.00168764	1	0.205	-1	0.012129
molecular_function	substrate-specific transporter activity	GO:0022892	9809	441	75	10	0.999514	0.00183457	1	0.21	-1	0.0121956
molecular_function	organic acid transmembrane transporter activity	GO:0005342	9809	31	75	3	0.999915	0.00165471	1	0.202	-1	0.0123567
molecular_function	organic anion transmembrane transporter activity	GO:0008514	9809	31	75	3	0.999915	0.00165471	1	0.202	-1	0.0123567
molecular_function	amino acid transmembrane transporter activity	GO:0015171	9809	31	75	3	0.999915	0.00165471	1	0.202	-1	0.0123567
molecular_function	carboxylic acid transmembrane transporter activity	GO:0046943	9809	31	75	3	0.999915	0.00165471	1	0.202	-1	0.0123567
molecular_function	transferase activity, transferring one-carbon groups	GO:0016741	9809	126	75	5	0.999611	0.00271956	1	0.279	-1	0.0172624
molecular_function	hydrogen ion transmembrane transporter activity	GO:0015078	9809	129	75	5	0.999559	0.00301118	1	0.297	-1	0.0184667
molecular_function	active transmembrane transporter activity	GO:0022804	9809	135	75	5	0.999438	0.00366132	1	0.359	-1	0.023069
molecular_function	cation transmembrane transporter activity	GO:0008324	9809	275	75	7	0.998857	0.00492446	1	0.396	-1	0.0263952
molecular_function	lipid binding	GO:0008289	9809	101	75	4	0.998978	0.00736124	1	0.526	-1	0.0380522
1 common element in "Xiphi" and "Longi":
ammonium transmembrane transporter activity

## Sheet: BP
Xiphinema
Ontology type	GO term	GO id	non-HGT proteins with a GO	non-HGT proteins with this GO	HGT proteins with a GO	HGT proteins with this GO	raw_p_underrepresentation_of_variable=1	raw_p_overrepresentation_of_variable=1	FWER_underrepresentation	FWER_overrepresentation	FDR_underrepresentation	FDR_overrepresentation
biological_process	peptidoglycan metabolic process	GO:0000270	3257	8	37	3	0.999999	7.27165e-05	1	0.006	-1	0.00250833
biological_process	glycosaminoglycan catabolic process	GO:0006027	3257	8	37	3	0.999999	7.27165e-05	1	0.006	-1	0.00250833
biological_process	peptidoglycan catabolic process	GO:0009253	3257	8	37	3	0.999999	7.27165e-05	1	0.006	-1	0.00250833
biological_process	aminoglycan catabolic process	GO:0006026	3257	10	37	3	0.999997	0.000153392	1	0.018	-1	0.00485789
biological_process	glycosaminoglycan metabolic process	GO:0030203	3257	10	37	3	0.999997	0.000153392	1	0.018	-1	0.00485789
biological_process	ammonium transport	GO:0015696	3257	3	37	2	0.999999	0.00037411	1	0.047	-1	0.0124013
biological_process	macromolecule catabolic process	GO:0009057	3257	61	37	5	0.99995	0.000536937	1	0.058	-1	0.0138847
biological_process	cell wall macromolecule catabolic process	GO:0016998	3257	6	37	2	0.999974	0.00183066	1	0.163	-1	0.0414837
biological_process	cell wall macromolecule metabolic process	GO:0044036	3257	6	37	2	0.999974	0.00183066	1	0.163	-1	0.0414837
biological_process	cell wall organization or biogenesis	GO:0071554	3257	6	37	2	0.999974	0.00183066	1	0.163	-1	0.0414837
biological_process	organonitrogen compound metabolic process	GO:1901564	3257	378	37	11	0.999383	0.00230144	1	0.178	-1	0.0415997
biological_process	carbohydrate derivative catabolic process	GO:1901136	3257	23	37	3	0.999893	0.00204452	1	0.175	-1	0.0430566
Longidorus
Ontology type	GO term	GO id	non-HGT proteins with a GO	non-HGT proteins with this GO	HGT proteins with a GO	HGT proteins with this GO	raw_p_underrepresentation_of_variable=1	raw_p_overrepresentation_of_variable=1	FWER_underrepresentation	FWER_overrepresentation	FDR_underrepresentation	FDR_overrepresentation
biological_process	biosynthetic process	GO:0009058	6370	1283	56	26	0.999998	7.80263e-06	1	0.002	-1	0.000154595
biological_process	monocarboxylic acid metabolic process	GO:0032787	6370	87	56	7	0.999999	9.36973e-06	1	0.003	-1	0.000237704
biological_process	small molecule metabolic process	GO:0044281	6370	507	56	15	0.999996	2.01456e-05	1	0.003	-1	0.000337309
biological_process	vitamin biosynthetic process	GO:0009110	6370	8	56	3	1	3.49404e-05	1	0.005	-1	0.000609523
biological_process	water-soluble vitamin biosynthetic process	GO:0042364	6370	8	56	3	1	3.49404e-05	1	0.005	-1	0.000609523
biological_process	nitrogen compound transport	GO:0071705	6370	50	56	5	0.999996	6.86343e-05	1	0.006	-1	0.000717201
biological_process	organonitrogen compound metabolic process	GO:1901564	6370	757	56	18	0.999988	4.79183e-05	1	0.006	-1	0.000726706
biological_process	cellular amide metabolic process	GO:0043603	6370	422	56	13	0.999989	5.38273e-05	1	0.006	-1	0.000733911
biological_process	cellular nitrogen compound biosynthetic process	GO:0044271	6370	986	56	21	0.999987	4.61274e-05	1	0.006	-1	0.000744788
biological_process	viral process	GO:0016032	6370	2	56	2	1	7.59172e-05	1	0.012	-1	0.00111968
biological_process	symbiosis, encompassing mutualism through parasitism	GO:0044403	6370	2	56	2	1	7.59172e-05	1	0.012	-1	0.00111968
biological_process	interspecies interaction between organisms	GO:0044419	6370	2	56	2	1	7.59172e-05	1	0.012	-1	0.00111968
biological_process	multi-organism cellular process	GO:0044764	6370	2	56	2	1	7.59172e-05	1	0.012	-1	0.00111968
biological_process	vitamin metabolic process	GO:0006766	6370	11	56	3	0.999998	0.000101037	1	0.016	-1	0.00146738
biological_process	water-soluble vitamin metabolic process	GO:0006767	6370	11	56	3	0.999998	0.000101037	1	0.016	-1	0.00146738
biological_process	organonitrogen compound biosynthetic process	GO:1901566	6370	538	56	14	0.999959	0.000164891	1	0.021	-1	0.00167523
biological_process	cellular nitrogen compound metabolic process	GO:0034641	6370	1422	56	25	0.999947	0.000161858	1	0.021	-1	0.00170685
biological_process	ammonium transport	GO:0015696	6370	3	56	2	0.999999	0.000226464	1	0.034	-1	0.00252384
biological_process	cellular nitrogen compound catabolic process	GO:0044270	6370	35	56	4	0.999988	0.000229088	1	0.037	-1	0.00254779
biological_process	heterocycle catabolic process	GO:0046700	6370	35	56	4	0.999988	0.000229088	1	0.037	-1	0.00254779
biological_process	sulfur compound biosynthetic process	GO:0044272	6370	40	56	4	0.999977	0.000387023	1	0.051	-1	0.00334012
biological_process	organic cyclic compound catabolic process	GO:1901361	6370	39	56	4	0.99998	0.000350599	1	0.05	-1	0.00334924
biological_process	organonitrogen compound catabolic process	GO:1901565	6370	41	56	4	0.999974	0.000426076	1	0.053	-1	0.00354617
biological_process	multi-organism process	GO:0051704	6370	4	56	2	0.999997	0.000450369	1	0.066	-1	0.00446445
biological_process	transcription, DNA-templated	GO:0006351	6370	464	56	12	0.999858	0.000562724	1	0.079	-1	0.00475941
biological_process	RNA biosynthetic process	GO:0032774	6370	464	56	12	0.999858	0.000562724	1	0.079	-1	0.00475941
biological_process	nucleic acid-templated transcription	GO:0097659	6370	464	56	12	0.999858	0.000562724	1	0.079	-1	0.00475941
biological_process	single-organism metabolic process	GO:0044710	6370	1277	56	21	0.999308	0.00182527	1	0.208	-1	0.0121097
biological_process	amino acid transmembrane transport	GO:0003333	6370	31	56	3	0.999859	0.00243005	1	0.26	-1	0.0142
biological_process	amino acid transport	GO:0006865	6370	31	56	3	0.999859	0.00243005	1	0.26	-1	0.0142
biological_process	anion transmembrane transport	GO:0098656	6370	31	56	3	0.999859	0.00243005	1	0.26	-1	0.0142
biological_process	organic acid transmembrane transport	GO:1903825	6370	31	56	3	0.999859	0.00243005	1	0.26	-1	0.0142
biological_process	carboxylic acid transmembrane transport	GO:1905039	6370	31	56	3	0.999859	0.00243005	1	0.26	-1	0.0142
biological_process	transmembrane transport	GO:0055085	6370	543	56	12	0.999333	0.00222962	1	0.246	-1	0.0142818
biological_process	cellular modified amino acid biosynthetic process	GO:0042398	6370	30	56	3	0.999876	0.00220855	1	0.246	-1	0.0145031
biological_process	nucleobase-containing compound biosynthetic process	GO:0034654	6370	575	56	12	0.998856	0.00359602	1	0.336	-1	0.0201136
biological_process	aromatic compound biosynthetic process	GO:0019438	6370	596	56	12	0.998408	0.00481795	1	0.417	-1	0.0269113
biological_process	ion transport	GO:0006811	6370	444	56	10	0.998588	0.00476525	1	0.417	-1	0.0270119
biological_process	cellular metabolic process	GO:0044237	6370	2619	56	33	0.997682	0.00520725	1	0.428	-1	0.0272187
biological_process	amide biosynthetic process	GO:0043604	6370	386	56	9	0.998284	0.00599517	1	0.464	-1	0.0305038
biological_process	heterocycle biosynthetic process	GO:0018130	6370	616	56	12	0.997852	0.00627521	1	0.466	-1	0.0305524
biological_process	organic cyclic compound biosynthetic process	GO:1901362	6370	621	56	12	0.99769	0.00668987	1	0.508	-1	0.0330778
biological_process	sulfur compound metabolic process	GO:0006790	6370	86	56	4	0.999113	0.00667047	1	0.507	-1	0.0334227
biological_process	organic anion transport	GO:0015711	6370	48	56	3	0.999218	0.00841603	1	0.556	-1	0.0376707
biological_process	organic acid transport	GO:0015849	6370	48	56	3	0.999218	0.00841603	1	0.556	-1	0.0376707
biological_process	carboxylic acid transport	GO:0046942	6370	48	56	3	0.999218	0.00841603	1	0.556	-1	0.0376707
2 common elements in "Xiphi" and "Longi":
ammonium transport
organonitrogen compound metabolic process

## Sheet: CC
Xiphinema
Ontology type	GO term	GO id	non-HGT proteins with a GO	non-HGT proteins with this GO	HGT proteins with a GO	HGT proteins with this GO	raw_p_underrepresentation_of_variable=1	raw_p_overrepresentation_of_variable=1	FWER_underrepresentation	FWER_overrepresentation	FDR_underrepresentation	FDR_overrepresentation
cellular_component	DNA-directed RNA polymerase II, core complex	GO:0005665	1669	2	18	2	1	0.000109918	1	0.007	-1	0.00460069
Longidorus
Ontology type	GO term	GO id	non-HGT proteins with a GO	non-HGT proteins with this GO	HGT proteins with a GO	HGT proteins with this GO	raw_p_underrepresentation_of_variable=1	raw_p_overrepresentation_of_variable=1	FWER_underrepresentation	FWER_overrepresentation	FDR_underrepresentation	FDR_overrepresentation
cellular_component	DNA-directed RNA polymerase II, core complex	GO:0005665	3197	2	24	2	1	5.40244e-05	1	0.003	-1	0.000736016
