# Supplementary material for: The Transcriptomes of Xiphinema index and Longidorus elongatus Suggest Independent Acquisition of Some Plant Parasitism Genes by Horizontal Gene Transfer in Early-Branching Nematodes
Source: Genes (Basel). 2017 Oct 23;8(10):287. doi: 10.3390/genes8100287 (PMC5664137; doi:10.3390/genes8100287)
Supplement: Supplementary file 1 [file genes-08-00287-s001.zip › TableS8-Blast-hits-description.xlsx]

## Sheet: Feuille1
hit rank	accession	description	species (full)	species (short)	taxonomy	taxonomy	taxonomy (short)	bit score	query cov	E-value	% ident
1	SEW03263.1	Glycosyl hydrolase family 12	Chitinophaga sp. YR573	Ch.sp.	Bacteroidetes / Chlorobi	Chitinophagaceae	Bac.Chit	184	98%	7e-54	41%
2	WP_027091667.1	glycosyl hydrolase	Cohnella thermotolerans	Co.ther	Firmicutes	Paenibacillaceae	Fir.Paen	169	98%	9e-49	38%
3	WP_073501302.1	hypothetical protein	Streptomyces paucisporeus	St.pauc	Actinobacteria	Strepromycetales	Act.Stre	169	86%	1e-48	43%
4	WP_031512033.1	hypothetical protein	Streptomyces sp. NRRL F-5123	St.sp.	Actinobacteria	Strepromycetales	Act.Stre	169	87%	1e-48	43%
5	BAV06580.1	secreted sugar hydrolase	Filimonas lacunae	Fi.lacu	Bacteroidetes / Chlorobi	Chitinophagaceae	Bac.Chit	166	86%	2e-47	40%
6	WP_043714841.1	hypothetical protein	Kutzneria sp. 744	Ku.sp.	Actinobacteria	Pseudonocardiaceae	Act.Pseu	166	85%	2e-47	43%
7	EWM10390.1	sugar hydrolase	Kutzneria sp. 744	Ku.sp.	Actinobacteria	Pseudonocardiaceae	Act.Pseu	166	91%	2e-47	42%
8	WP_030612991.1	hypothetical protein	Streptomyces achromogenes	St.achr	Actinobacteria	Strepromycetales	Act.Stre	166	86%	3e-47	42%
9	WP_012919483.1	hypothetical protein	Kribbella flavida	Kr.flav	Actinobacteria	Propionibacteriales	Act.Prop	165	87%	3e-47	40%
10	WP_026469593.1	hypothetical protein	Amycolatopsis balhimycina	Am.balh	Actinobacteria	Amycolatopsis	Act.Amyc	165	87%	5e-47	42%
11	WP_013224938.1	hypothetical protein	Amycolatopsis mediterranei	Am.medi	Actinobacteria	Amycolatopsis	Act.Amyc	164	87%	6e-47	40%
12	SEF21268.1	Glycosyl hydrolase family 12	Amycolatopsis pretoriensis	Am.pret	Actinobacteria	Amycolatopsis	Act.Amyc	164	86%	6e-47	41%
13	WP_072479170.1	hypothetical protein	Amycolatopsis australiensis	Am.aust	Actinobacteria	Amycolatopsis	Act.Amyc	164	95%	9e-47	39%
14	WP_045313320.1	hypothetical protein	Lechevalieria aerocolonigenes	Le.aero	Actinobacteria	Pseudonocardiaceae	Act.Pseu	163	87%	2e-46	39%
15	SEC45425.1	Glycosyl hydrolase family 12	Amycolatopsis tolypomycina	Am.toly	Actinobacteria	Amycolatopsis	Act.Amyc	163	90%	2e-46	40%
16	WP_031039083.1	MULTISPECIES: hypothetical protein	Streptomyces	St.	Actinobacteria	Strepromycetales	Act.Stre	163	86%	2e-46	42%
17	WP_012199666.1	hypothetical protein	Lachnoclostridium phytofermentans	La.phyt	Firmicutes	Clostridiales	Fir.Clos	163	86%	2e-46	42%
18	WP_037948709.1	hypothetical protein	Streptomyces sp. PRh5	St.sp.	Actinobacteria	Strepromycetales	Act.Stre	163	87%	3e-46	42%
19	WP_055588106.1	hypothetical protein	Streptomyces griseoplanus	St.gris	Actinobacteria	Strepromycetales	Act.Stre	163	87%	3e-46	41%
20	WP_003056408.1	hypothetical protein	Amycolatopsis vancoresmycina	Am.vanc	Actinobacteria	Amycolatopsis	Act.Amyc	162	87%	5e-46	39%
21	WP_058922676.1	hypothetical protein	Streptomyces sp. CdTB01	St.sp.	Actinobacteria	Strepromycetales	Act.Stre	162	86%	6e-46	41%
22	WP_030667137.1	hypothetical protein	Streptomyces cellulosae	St.cell	Actinobacteria	Strepromycetales	Act.Stre	162	86%	8e-46	42%
23	SCE14022.1	Glycosyl hydrolase family 12	Streptomyces sp. SolWspMP-5a-2	St.sp.	Actinobacteria	Strepromycetales	Act.Stre	162	86%	8e-46	42%
24	WP_016432337.1	hypothetical protein	Streptomyces sp. HGB0020	St.sp.	Actinobacteria	Strepromycetales	Act.Stre	162	86%	9e-46	41%
25	WP_043778409.1	hypothetical protein	Amycolatopsis rifamycinica	Am.rifa	Actinobacteria	Amycolatopsis	Act.Amyc	162	87%	9e-46	39%
26	WP_043683569.1	hypothetical protein	Streptomyces xylophagus	St.xylo	Actinobacteria	Strepromycetales	Act.Stre	162	86%	1e-45	41%
27	WP_062045875.1	hypothetical protein	Streptomyces ciscaucasicus	St.cisc	Actinobacteria	Strepromycetales	Act.Stre	161	85%	1e-45	42%
28	WP_010984007.1	hypothetical protein	Streptomyces avermitilis	St.aver	Actinobacteria	Strepromycetales	Act.Stre	161	86%	2e-45	40%
29	WP_067697920.1	hypothetical protein	Actinoplanes awajinensis	Ac.awaj	Actinobacteria	Micromonosporaceae	Act.Micr	160	87%	2e-45	41%
30	WP_069765496.1	hypothetical protein	Streptomyces sp. LUP47b	St.sp.	Actinobacteria	Strepromycetales	Act.Stre	161	85%	2e-45	42%
31	WP_030942842.1	hypothetical protein	Streptomyces violaceoruber	St.viol	Actinobacteria	Strepromycetales	Act.Stre	160	86%	3e-45	41%
32	WP_071379541.1	hypothetical protein	Streptomyces sp. MUSC 1	St.sp.	Actinobacteria	Strepromycetales	Act.Stre	160	86%	3e-45	40%
33	WP_069866356.1	hypothetical protein	Streptomyces sp. SPMA113	St.sp.	Actinobacteria	Strepromycetales	Act.Stre	160	87%	4e-45	41%
34	AGP54676.1	hypothetical protein M271_15500	Streptomyces rapamycinicus NRRL 5491	St.rapa	Actinobacteria	Strepromycetales	Act.Stre	160	87%	4e-45	41%
35	WP_030784918.1	hypothetical protein	Streptomyces lavenduligriseus	St.lave	Actinobacteria	Strepromycetales	Act.Stre	160	86%	4e-45	42%
36	WP_067257608.1	hypothetical protein	Streptomyces sp. DSM 15324	St.sp.	Actinobacteria	Strepromycetales	Act.Stre	160	86%	4e-45	41%
37	WP_053851022.1	hypothetical protein	Streptomyces sp. NRRL B-24085	St.sp.	Actinobacteria	Strepromycetales	Act.Stre	160	86%	5e-45	41%
38	WP_059208576.1	hypothetical protein	Streptomyces canus	St.canu	Actinobacteria	Strepromycetales	Act.Stre	160	86%	5e-45	41%
39	WP_055634784.1	hypothetical protein	Streptomyces griseoruber	St.gris	Actinobacteria	Strepromycetales	Act.Stre	160	86%	5e-45	41%
40	WP_033431696.1	hypothetical protein	Saccharothrix syringae	Sa.syri	Actinobacteria	Pseudonocardiaceae	Act.Pseu	159	91%	7e-45	38%
41	WP_044384469.1	hypothetical protein	Streptomyces cyaneogriseus	St.cyan	Actinobacteria	Strepromycetales	Act.Stre	159	86%	7e-45	42%
42	SEC68731.1	Glycosyl hydrolase family 12	Streptomyces melanosporofaciens	St.mela	Actinobacteria	Strepromycetales	Act.Stre	159	87%	8e-45	41%
43	WP_037708659.1	hypothetical protein	Streptomyces mirabilis	St.mira	Actinobacteria	Strepromycetales	Act.Stre	159	86%	8e-45	41%
44	WP_020122684.1	hypothetical protein	Streptomyces canus	St.canu	Actinobacteria	Strepromycetales	Act.Stre	159	86%	8e-45	41%
45	WP_053663684.1	hypothetical protein	Streptomyces sp. MMG1121	St.sp.	Actinobacteria	Strepromycetales	Act.Stre	159	86%	8e-45	42%
46	WP_062011180.1	MULTISPECIES: hypothetical protein	Streptomyces	St.	Actinobacteria	Strepromycetales	Act.Stre	159	87%	8e-45	41%
47	WP_060953584.1	hypothetical protein	Streptomyces hygroscopicus	St.hygr	Actinobacteria	Strepromycetales	Act.Stre	159	87%	8e-45	41%
48	WP_073946006.1	hypothetical protein	Streptomyces kebangsaanensis	St.keba	Actinobacteria	Strepromycetales	Act.Stre	159	86%	1e-44	41%
49	WP_030602274.1	hypothetical protein	Streptomyces fulvoviolaceus	St.fulv	Actinobacteria	Strepromycetales	Act.Stre	159	86%	1e-44	42%
50	WP_054239675.1	hypothetical protein	Actinobacteria bacterium OV320	Ac.bact	Actinobacteria	Actinobacteria	Act.Acti	159	86%	1e-44	42%
51	KPI29424.1	glycoside hydrolase family 12	Actinobacteria bacterium OV320	Ac.bact	Actinobacteria	Actinobacteria	Act.Acti	159	86%	1e-44	42%
52	WP_043726412.1	hypothetical protein	Kutzneria sp. 744	Ku.sp.	Actinobacteria	Pseudonocardiaceae	Act.Pseu	158	91%	1e-44	38%
53	WP_030944883.1	hypothetical protein	Streptomyces sp. NRRL S-646	St.sp.	Actinobacteria	Strepromycetales	Act.Stre	159	85%	2e-44	41%
54	SES06951.1	Glycosyl hydrolase family 12	Streptomyces sp. yr375	St.sp.	Actinobacteria	Strepromycetales	Act.Stre	159	86%	2e-44	42%
55	WP_037735114.1	hypothetical protein	Streptomyces sp. 303MFCol5.2	St.sp.	Actinobacteria	Strepromycetales	Act.Stre	159	86%	2e-44	42%
56	EWM18814.1	sugar hydrolase	Kutzneria sp. 744	Ku.sp.	Actinobacteria	Pseudonocardiaceae	Act.Pseu	158	91%	2e-44	38%
57	WP_071375684.1	hypothetical protein	Streptomyces sp. MUSC 14	St.sp.	Actinobacteria	Strepromycetales	Act.Stre	158	86%	2e-44	41%
58	WP_055618542.1	hypothetical protein	Streptomyces phaeochromogenes	St.phae	Actinobacteria	Strepromycetales	Act.Stre	158	86%	3e-44	41%
59	WP_057616666.1	hypothetical protein	Streptomyces sp. Root369	St.sp.	Actinobacteria	Strepromycetales	Act.Stre	158	85%	3e-44	41%
60	WP_073965780.1	hypothetical protein	Streptomyces sp. CB02460	St.sp.	Actinobacteria	Strepromycetales	Act.Stre	158	87%	3e-44	42%
61	WP_062156544.1	hypothetical protein	Streptomyces curacoi	St.cura	Actinobacteria	Strepromycetales	Act.Stre	158	86%	3e-44	41%
62	WP_067273172.1	hypothetical protein	Streptomyces sp. G25(2015)	St.sp.	Actinobacteria	Strepromycetales	Act.Stre	157	86%	3e-44	42%
63	WP_059252899.1	hypothetical protein	Streptomyces reticuli	St.reti	Actinobacteria	Strepromycetales	Act.Stre	157	86%	3e-44	41%
64	WP_020138817.1	hypothetical protein	Streptomyces sp. 351MFTsu5.1	St.sp.	Actinobacteria	Strepromycetales	Act.Stre	157	86%	4e-44	41%
65	WP_030315719.1	hypothetical protein	Streptomyces sp. NRRL B-3229	St.sp.	Actinobacteria	Strepromycetales	Act.Stre	157	86%	5e-44	41%
66	WP_014176018.1	hypothetical protein	Streptomyces bingchenggensis	St.bing	Actinobacteria	Strepromycetales	Act.Stre	157	88%	5e-44	40%
67	WP_053753544.1	hypothetical protein	Streptomyces sp. MMG1533	St.sp.	Actinobacteria	Strepromycetales	Act.Stre	157	86%	5e-44	41%
68	WP_014055258.1	hypothetical protein	Streptomyces violaceusniger	St.viol	Actinobacteria	Strepromycetales	Act.Stre	157	87%	6e-44	41%
69	WP_062641593.1	hypothetical protein	Streptomyces sp. NBRC 110468	St.sp.	Actinobacteria	Strepromycetales	Act.Stre	157	86%	6e-44	41%
70	WP_044569506.1	hypothetical protein	Streptomyces iranensis	St.iran	Actinobacteria	Strepromycetales	Act.Stre	157	87%	6e-44	40%
71	WP_018100258.1	MULTISPECIES: hypothetical protein	Streptomyces	St.	Actinobacteria	Strepromycetales	Act.Stre	157	87%	7e-44	42%
72	SFR05708.1	Glycosyl hydrolase family 12	Lentzea waywayandensis	Le.wayw	Actinobacteria	Pseudonocardiaceae	Act.Pseu	157	98%	7e-44	37%
73	WP_033284927.1	hypothetical protein	Streptomyces sp. NRRL F-525	St.sp.	Actinobacteria	Strepromycetales	Act.Stre	157	86%	7e-44	40%
74	WP_052483778.1	glycosyl hydrolase	Flavobacterium sp. MEB061	Fl.sp.	Bacteroidetes / Chlorobi	Flavobacterium	Bac.Flav	157	86%	8e-44	39%
75	WP_057601450.1	hypothetical protein	Streptomyces sp. Root1310	St.sp.	Actinobacteria	Strepromycetales	Act.Stre	157	86%	9e-44	41%
76	WP_073861656.1	hypothetical protein	Streptomyces sp. CB01249	St.sp.	Actinobacteria	Strepromycetales	Act.Stre	156	87%	1e-43	42%
77	WP_073394099.1	glycosyl hydrolase	Flavobacterium pectinovorum	Fl.pect	Bacteroidetes / Chlorobi	Flavobacterium	Bac.Flav	157	86%	1e-43	39%
78	WP_033385270.1	hypothetical protein	Kibdelosporangium aridum	Ki.arid	Actinobacteria	Pseudonocardiaceae	Act.Pseu	156	87%	1e-43	38%
79	WP_031039699.1	hypothetical protein	Streptomyces sp. NRRL F-5650	St.sp.	Actinobacteria	Strepromycetales	Act.Stre	156	86%	1e-43	41%
80	WP_006373534.1	glycosyl hydrolase family 12	Streptomyces turgidiscabies	St.turg	Actinobacteria	Strepromycetales	Act.Stre	156	86%	1e-43	41%
81	WP_007385034.1	hypothetical protein	Streptomyces sviceus	St.svic	Actinobacteria	Strepromycetales	Act.Stre	156	86%	1e-43	41%
82	WP_037886418.1	hypothetical protein	Streptomyces viridochromogenes	St.viri	Actinobacteria	Strepromycetales	Act.Stre	156	85%	1e-43	41%
83	WP_067041448.1	hypothetical protein	Streptomyces sp. FXJ1.172	St.sp.	Actinobacteria	Strepromycetales	Act.Stre	156	86%	2e-43	40%
84	WP_062723075.1	hypothetical protein	Streptomyces caeruleatus	St.caer	Actinobacteria	Strepromycetales	Act.Stre	156	86%	2e-43	40%
85	WP_073488524.1	glycosyl hydrolase	Flavobacterium sp. CF108	Fl.sp.	Bacteroidetes / Chlorobi	Flavobacterium	Bac.Flav	156	86%	2e-43	40%
86	ELS56898.1	putative Secreted sugar hydrolase	Streptomyces viridochromogenes Tue57	St.viri	Actinobacteria	Strepromycetales	Act.Stre	156	85%	2e-43	41%
87	WP_066028803.1	hypothetical protein	Streptomyces sporocinereus	St.spor	Actinobacteria	Strepromycetales	Act.Stre	155	87%	2e-43	40%
88	SDD33459.1	Glycosyl hydrolase family 12	Massilia sp. PDC64	Ma.sp.	Proteobacteria	Burkholderiales	Pro.Burk	156	97%	2e-43	38%
89	WP_059149160.1	hypothetical protein	Streptomyces violaceusniger	St.viol	Actinobacteria	Strepromycetales	Act.Stre	155	87%	2e-43	40%
90	AKN72867.1	hypothetical protein QR97_26695	Streptomyces sp. PBH53	St.sp.	Actinobacteria	Strepromycetales	Act.Stre	155	86%	2e-43	41%
91	WP_054235307.1	hypothetical protein	Actinobacteria bacterium OK006	Ac.bact	Actinobacteria	Actinobacteria	Act.Acti	155	85%	2e-43	40%
92	WP_014624056.1	glycoside hydrolase	Spirochaeta thermophila	Sp.ther	Spirochaetes	Spirochaeta	Spi.Spir	159	92%	2e-43	38%
93	WP_048587030.1	hypothetical protein	Streptomyces viridochromogenes	St.viri	Actinobacteria	Strepromycetales	Act.Stre	155	86%	2e-43	40%
94	WP_030041079.1	hypothetical protein	Streptomyces resistomycificus	St.resi	Actinobacteria	Strepromycetales	Act.Stre	155	86%	3e-43	41%
95	WP_069773953.1	hypothetical protein	Streptomyces sp. LUP30	St.sp.	Actinobacteria	Strepromycetales	Act.Stre	155	86%	3e-43	40%
96	WP_055556823.1	hypothetical protein	Streptomyces sp. NBRC 110028	St.sp.	Actinobacteria	Strepromycetales	Act.Stre	155	87%	3e-43	41%
97	WP_007809835.1	hypothetical protein	Flavobacterium sp. CF136	Fl.sp.	Bacteroidetes / Chlorobi	Flavobacterium	Bac.Flav	155	85%	3e-43	39%
98	WP_019058776.1	hypothetical protein	Streptomyces prunicolor	St.prun	Actinobacteria	Strepromycetales	Act.Stre	155	85%	4e-43	40%
99	WP_060903679.1	hypothetical protein	Streptomyces europaeiscabiei	St.euro	Actinobacteria	Strepromycetales	Act.Stre	155	86%	4e-43	41%
100	WP_056192121.1	glycosyl hydrolase	Flavobacterium sp. Root420	Fl.sp.	Bacteroidetes / Chlorobi	Flavobacterium	Bac.Flav	155	85%	4e-43	40%
101	WP_055705319.1	hypothetical protein	Streptomyces puniciscabiei	St.puni	Actinobacteria	Strepromycetales	Act.Stre	155	86%	5e-43	40%
102	WP_020517503.1	hypothetical protein	Actinoplanes globisporus	Ac.glob	Actinobacteria	Micromonosporaceae	Act.Micr	159	86%	5e-43	39%
103	WP_037256519.1	hypothetical protein	Rhodococcus rhodnii	Rh.rhod	Actinobacteria	Corynebacteriales	Act.Cory	154	87%	5e-43	38%
104	WP_042411417.1	hypothetical protein	Streptacidiphilus carbonis	St.carb	Actinobacteria	Strepromycetales	Act.Stre	154	85%	5e-43	42%
105	WP_033321156.1	hypothetical protein	Streptomyces yerevanensis	St.yere	Actinobacteria	Strepromycetales	Act.Stre	155	86%	5e-43	40%
106	WP_062026694.1	MULTISPECIES: hypothetical protein	Streptomyces	St.	Actinobacteria	Strepromycetales	Act.Stre	154	86%	6e-43	40%
107	WP_028598079.1	glycosyl hydrolase	Paenibacillus pasadenensis	Pa.pasa	Firmicutes	Paenibacillaceae	Fir.Paen	154	86%	6e-43	39%
108	SDP17501.1	Glycosyl hydrolase family 12	Streptomyces sp. cf386	St.sp.	Actinobacteria	Strepromycetales	Act.Stre	154	86%	7e-43	41%
109	WP_030216769.1	hypothetical protein	Streptomyces sp. NRRL WC-3626	St.sp.	Actinobacteria	Strepromycetales	Act.Stre	154	86%	7e-43	40%
110	WP_060947492.1	hypothetical protein	Streptomyces hygroscopicus	St.hygr	Actinobacteria	Strepromycetales	Act.Stre	154	87%	9e-43	40%
111	WP_061442275.1	hypothetical protein	Streptomyces sp. CCM_MD2014	St.sp.	Actinobacteria	Strepromycetales	Act.Stre	154	86%	9e-43	41%
112	WP_009714686.1	hypothetical protein	Streptomyces himastatinicus	St.hima	Actinobacteria	Strepromycetales	Act.Stre	154	87%	9e-43	41%
113	WP_030346357.1	hypothetical protein	Streptomyces sp. NRRL S-1022	St.sp.	Actinobacteria	Strepromycetales	Act.Stre	154	86%	9e-43	40%
114	WP_073936976.1	hypothetical protein	Streptomyces sp. CB02400	St.sp.	Actinobacteria	Strepromycetales	Act.Stre	154	86%	1e-42	41%
115	WP_046703641.1	hypothetical protein	Streptomyces europaeiscabiei	St.euro	Actinobacteria	Strepromycetales	Act.Stre	154	86%	1e-42	41%
116	WP_067371222.1	hypothetical protein	Streptomyces olivochromogenes	St.oliv	Actinobacteria	Strepromycetales	Act.Stre	154	85%	1e-42	40%
117	WP_053735560.1	hypothetical protein	Nocardia sp. NRRL S-836	No.sp.	Actinobacteria	Corynebacteriales	Act.Cory	154	98%	1e-42	38%
118	WP_060901182.1	hypothetical protein	Streptomyces diastatochromogenes	St.dias	Actinobacteria	Strepromycetales	Act.Stre	154	85%	1e-42	40%
119	WP_062702030.1	hypothetical protein	Streptomyces regalis	St.rega	Actinobacteria	Strepromycetales	Act.Stre	154	86%	1e-42	39%
120	WP_015801835.1	hypothetical protein	Actinosynnema mirum	Ac.miru	Actinobacteria	Actinosynnema	Act.Acti	153	90%	1e-42	37%
121	WP_030742918.1	hypothetical protein	Streptomyces sp. NRRL F-5135	St.sp.	Actinobacteria	Strepromycetales	Act.Stre	153	84%	1e-42	40%
122	WP_063728382.1	hypothetical protein	Streptomyces sp. RTd22	St.sp.	Actinobacteria	Strepromycetales	Act.Stre	153	87%	2e-42	41%
123	WP_075031278.1	hypothetical protein	Streptomyces mirabilis	St.mira	Actinobacteria	Strepromycetales	Act.Stre	153	85%	2e-42	40%
124	SFD99764.1	Glycosyl hydrolase family 12	Actinopolyspora alba	Ac.alba	Actinobacteria	Actinopolyspora	Act.Acti	153	85%	2e-42	41%
125	WP_042168216.1	hypothetical protein	Streptomyces sp. NBRC 110035	St.sp.	Actinobacteria	Strepromycetales	Act.Stre	153	86%	2e-42	41%
126	WP_070343353.1	hypothetical protein	Streptomyces agglomeratus	St.aggl	Actinobacteria	Strepromycetales	Act.Stre	153	87%	2e-42	41%
127	WP_030473641.1	hypothetical protein	Lechevalieria aerocolonigenes	Le.aero	Actinobacteria	Pseudonocardiaceae	Act.Pseu	152	98%	3e-42	37%
128	WP_069925727.1	hypothetical protein	Streptomyces agglomeratus	St.aggl	Actinobacteria	Strepromycetales	Act.Stre	153	87%	3e-42	41%
129	WP_013313219.1	glycoside hydrolase	Spirochaeta thermophila	Sp.ther	Spirochaetes	Spirochaeta	Spi.Spir	156	91%	3e-42	39%
130	WP_045313857.1	hypothetical protein	Lechevalieria aerocolonigenes	Le.aero	Actinobacteria	Pseudonocardiaceae	Act.Pseu	152	98%	3e-42	37%
131	WP_030979399.1	hypothetical protein	Streptomyces sp. NRRL S-1824	St.sp.	Actinobacteria	Strepromycetales	Act.Stre	152	87%	3e-42	41%
132	WP_037696143.1	hypothetical protein	Streptomyces scabiei	St.scab	Actinobacteria	Strepromycetales	Act.Stre	152	86%	4e-42	41%
133	WP_062190373.1	hypothetical protein	Streptomyces sp. AVP053U2	St.sp.	Actinobacteria	Strepromycetales	Act.Stre	152	86%	4e-42	41%
134	WP_020659984.1	hypothetical protein	Amycolatopsis benzoatilytica	Am.benz	Actinobacteria	Amycolatopsis	Act.Amyc	152	87%	4e-42	37%
135	WP_045561406.1	MULTISPECIES: hypothetical protein	Streptomyces	St.	Actinobacteria	Strepromycetales	Act.Stre	152	86%	5e-42	41%
136	WP_073941225.1	hypothetical protein	Streptomyces sp. TSRI0107	St.sp.	Actinobacteria	Strepromycetales	Act.Stre	152	86%	5e-42	41%
137	WP_037741779.1	hypothetical protein	Streptomyces mirabilis	St.mira	Actinobacteria	Strepromycetales	Act.Stre	152	84%	5e-42	41%
138	SDP29277.1	Glycosyl hydrolase family 12	Mucilaginibacter sp. OK268	Mu.sp.	Bacteroidetes / Chlorobi	Sphingobacteriia	Bac.Sphi	153	86%	5e-42	40%
139	WP_043726398.1	hypothetical protein	Kutzneria sp. 744	Ku.sp.	Actinobacteria	Pseudonocardiaceae	Act.Pseu	152	87%	5e-42	40%
140	WP_043379299.1	hypothetical protein	Streptomyces luteus	St.lute	Actinobacteria	Strepromycetales	Act.Stre	152	86%	5e-42	40%
141	WP_055720054.1	hypothetical protein	Streptomyces niveiscabiei	St.nive	Actinobacteria	Strepromycetales	Act.Stre	152	86%	5e-42	39%
142	SFF90103.1	Glycosyl hydrolase family 12	Actinoplanes philippinensis	Ac.phil	Actinobacteria	Micromonosporaceae	Act.Micr	152	85%	6e-42	38%
143	SBT89250.1	Glycosyl hydrolase family 12	Streptomyces sp. DI166	St.sp.	Actinobacteria	Strepromycetales	Act.Stre	152	86%	7e-42	40%
144	WP_026162810.1	hypothetical protein	Kribbella catacumbae	Kr.cata	Actinobacteria	Propionibacteriales	Act.Prop	152	95%	7e-42	38%
145	WP_073494105.1	hypothetical protein	Streptomyces phaeoluteigriseus	St.phae	Actinobacteria	Strepromycetales	Act.Stre	152	85%	7e-42	40%
146	WP_004924766.1	hypothetical protein	Streptomyces griseoflavus	St.gris	Actinobacteria	Strepromycetales	Act.Stre	152	86%	8e-42	40%
147	WP_055421689.1	hypothetical protein	Streptomyces pactum	St.pact	Actinobacteria	Strepromycetales	Act.Stre	152	86%	8e-42	40%
148	WP_030261765.1	hypothetical protein	Streptomyces violens	St.viol	Actinobacteria	Strepromycetales	Act.Stre	152	88%	8e-42	39%
149	WP_067034004.1	hypothetical protein	Streptomyces sp. RV15	St.sp.	Actinobacteria	Strepromycetales	Act.Stre	151	86%	9e-42	41%
150	WP_010358662.1	hypothetical protein	Streptomyces acidiscabies	St.acid	Actinobacteria	Strepromycetales	Act.Stre	151	86%	9e-42	40%
151	WP_059047021.1	hypothetical protein	Streptomyces acidiscabies	St.acid	Actinobacteria	Strepromycetales	Act.Stre	151	86%	1e-41	40%
152	WP_073899584.1	hypothetical protein	Saccharothrix sp. CB00851	Sa.sp.	Actinobacteria	Pseudonocardiaceae	Act.Pseu	151	96%	1e-41	38%
153	WP_033174206.1	hypothetical protein	Streptomyces sp. URHA0041	St.sp.	Actinobacteria	Strepromycetales	Act.Stre	151	87%	1e-41	42%
154	WP_065001741.1	hypothetical protein	Streptomyces sp. H-KF8	St.sp.	Actinobacteria	Strepromycetales	Act.Stre	151	86%	1e-41	41%
155	WP_055606501.1	hypothetical protein	Streptomyces bambergiensis	St.bamb	Actinobacteria	Strepromycetales	Act.Stre	151	86%	1e-41	41%
156	SEP36201.1	Glycosyl hydrolase family 12	Niastella yeongjuensis	Ni.yeon	Bacteroidetes / Chlorobi	Chitinophagaceae	Bac.Chit	143	89%	3e-38	38%
156	WP_049869215.1	glycosyl hydrolase	Paenibacillus sp. D9	Pa.sp.	Firmicutes	Paenibacillaceae	Fir.Paen	151	99%	1e-41	38%
157	WP_072956639.1	glycosyl hydrolase	Vibrio gazogenes	Vi.gazo	Proteobacteria	Gammaproteobacteria	Pro.Gamm	151	97%	1e-41	36%
158	WP_055630169.1	hypothetical protein	Streptomyces cyanoalbus	St.cyan	Actinobacteria	Strepromycetales	Act.Stre	150	86%	2e-41	41%
159	WP_055692000.1	hypothetical protein	Streptomyces prasinus	St.pras	Actinobacteria	Strepromycetales	Act.Stre	150	86%	2e-41	41%
160	WP_048748847.1	glycosyl hydrolase	Paenibacillus sp. P22	Pa.sp.	Firmicutes	Paenibacillaceae	Fir.Paen	150	85%	2e-41	41%
161	CDN45380.1	Probable xyloglucan-specific endo-beta-1,4-glucanase A	Paenibacillus sp. P22	Pa.sp.	Firmicutes	Paenibacillaceae	Fir.Paen	150	85%	2e-41	41%
162	WP_019328924.1	MULTISPECIES: hypothetical protein	Streptomyces	St.	Actinobacteria	Strepromycetales	Act.Stre	150	86%	2e-41	40%
163	WP_031019275.1	hypothetical protein	Streptomyces sp. NRRL WC-3795	St.sp.	Actinobacteria	Strepromycetales	Act.Stre	150	86%	3e-41	40%
164	WP_030478589.1	hypothetical protein	Lentzea albidocapillata	Le.albi	Actinobacteria	Pseudonocardiaceae	Act.Pseu	150	87%	3e-41	40%
165	SEB96921.1	Glycosyl hydrolase family 12	Streptomyces sp. 2131.1	St.sp.	Actinobacteria	Strepromycetales	Act.Stre	150	87%	3e-41	40%
166	WP_030853151.1	hypothetical protein	Streptomyces sp. NRRL S-475	St.sp.	Actinobacteria	Strepromycetales	Act.Stre	150	86%	3e-41	40%
167	SEH02117.1	Glycosyl hydrolase family 12	Nonomuraea solani	No.sola	Actinobacteria	Streptosporangiales	Act.Stre	150	85%	3e-41	38%
168	SDJ98516.1	Glycosyl hydrolase family 12	Actinopolyspora mzabensis	Ac.mzab	Actinobacteria	Actinopolyspora	Act.Acti	150	85%	3e-41	39%
169	WP_046569465.1	hypothetical protein	Micromonospora sp. HK10	Mi.sp.	Actinobacteria	Micromonosporaceae	Act.Micr	149	86%	4e-41	39%
170	WP_028744346.1	hypothetical protein	Rhizobium leguminosarum	Rh.legu	Proteobacteria	Rhizobiales	Pro.Rhiz	142	87%	7e-38	39%
170	SED26064.1	Glycosyl hydrolase family 12	Streptomyces sp. PAN_FS17	St.sp.	Actinobacteria	Strepromycetales	Act.Stre	150	86%	4e-41	39%
171	WP_030637458.1	hypothetical protein	Streptomyces flavovirens	St.flav	Actinobacteria	Strepromycetales	Act.Stre	150	84%	4e-41	40%
172	WP_031138297.1	MULTISPECIES: hypothetical protein	Streptomyces	St.	Actinobacteria	Strepromycetales	Act.Stre	150	86%	4e-41	40%
173	AKJ10438.1	hypothetical protein ABB07_10530	Streptomyces incarnatus	St.inca	Actinobacteria	Strepromycetales	Act.Stre	150	85%	5e-41	39%
174	WP_014152908.1	MULTISPECIES: hypothetical protein	Streptomyces	St.	Actinobacteria	Strepromycetales	Act.Stre	149	84%	5e-41	40%
175	SFT32309.1	Glycosyl hydrolase family 12	Actinopolyspora righensis	Ac.righ	Actinobacteria	Actinopolyspora	Act.Acti	149	85%	5e-41	39%
176	WP_030879385.1	hypothetical protein	Streptomyces sp. NRRL B-24051	St.sp.	Actinobacteria	Strepromycetales	Act.Stre	149	84%	5e-41	40%
177	WP_037679439.1	hypothetical protein	Streptomyces griseus	St.gris	Actinobacteria	Strepromycetales	Act.Stre	150	86%	5e-41	40%
178	WP_030966917.1	hypothetical protein	Streptomyces sp. NRRL F-5140	St.sp.	Actinobacteria	Strepromycetales	Act.Stre	149	86%	5e-41	39%
179	WP_055597730.1	hypothetical protein	Streptomyces hirsutus	St.hirs	Actinobacteria	Strepromycetales	Act.Stre	149	86%	6e-41	41%
180	WP_061876646.1	glycosyl hydrolase	Bradyrhizobium liaoningense	Br.liao	Proteobacteria	Rhizobiales	Pro.Rhiz	142	85%	1e-37	39%
180	WP_030824959.1	MULTISPECIES: hypothetical protein	Streptomyces	St.	Actinobacteria	Strepromycetales	Act.Stre	149	86%	6e-41	40%
181	WP_065921725.1	hypothetical protein	Lentzea guizhouensis	Le.guiz	Actinobacteria	Pseudonocardiaceae	Act.Pseu	149	98%	6e-41	37%
182	SDI95633.1	Glycosyl hydrolase family 12	Lentzea violacea	Le.viol	Actinobacteria	Pseudonocardiaceae	Act.Pseu	149	87%	7e-41	40%
183	WP_045739613.1	hypothetical protein	Actinoplanes rectilineatus	Ac.rect	Actinobacteria	Micromonosporaceae	Act.Micr	149	97%	7e-41	37%
184	WP_046261061.1	hypothetical protein	Streptomyces sp. WM6386	St.sp.	Actinobacteria	Strepromycetales	Act.Stre	149	86%	7e-41	39%
185	WP_055696314.1	hypothetical protein	Streptomyces prasinopilosus	St.pras	Actinobacteria	Strepromycetales	Act.Stre	149	86%	8e-41	40%
186	WP_015004783.1	hypothetical protein	Paraburkholderia phenoliruptrix	Pa.phen	Proteobacteria	Burkholderiales	Pro.Burk	141	88%	2e-37	35%
186	WP_004982789.1	MULTISPECIES: hypothetical protein	Streptomyces	St.	Actinobacteria	Strepromycetales	Act.Stre	149	86%	8e-41	40%
187	WP_055573343.1	hypothetical protein	Streptomyces emeiensis	St.emei	Actinobacteria	Strepromycetales	Act.Stre	149	86%	8e-41	40%
188	WP_031118403.1	MULTISPECIES: hypothetical protein	Streptomyces	St.	Actinobacteria	Strepromycetales	Act.Stre	149	86%	8e-41	40%
189	SDQ21613.1	Glycosyl hydrolase family 12	Actinopolyspora saharensis	Ac.saha	Actinobacteria	Actinopolyspora	Act.Acti	149	87%	9e-41	37%
190	WP_031053805.1	hypothetical protein	Streptomyces ochraceiscleroticus	St.ochr	Actinobacteria	Strepromycetales	Act.Stre	149	88%	9e-41	38%
191	WP_012406798.1	hypothetical protein	Paraburkholderia phymatum	Pa.phym	Proteobacteria	Burkholderiales	Pro.Burk	140	88%	3e-37	35%
191	WP_031096249.1	MULTISPECIES: hypothetical protein	Streptomyces	St.	Actinobacteria	Strepromycetales	Act.Stre	149	84%	1e-40	41%
192	WP_069736187.1	hypothetical protein	Streptomyces sp. EN27	St.sp.	Actinobacteria	Strepromycetales	Act.Stre	149	84%	1e-40	41%
193	WP_069742543.1	hypothetical protein	Streptomyces sp. EN23	St.sp.	Actinobacteria	Strepromycetales	Act.Stre	149	84%	1e-40	41%
194	WP_043572998.1	hypothetical protein	Actinopolyspora erythraea	Ac.eryt	Actinobacteria	Actinopolyspora	Act.Acti	148	85%	1e-40	39%
195	WP_050369365.1	hypothetical protein	Streptomyces acidiscabies	St.acid	Actinobacteria	Strepromycetales	Act.Stre	148	86%	1e-40	39%
196	SFT29823.1	Glycosyl hydrolase family 12	Streptomyces sp. ok210	St.sp.	Actinobacteria	Strepromycetales	Act.Stre	148	87%	1e-40	40%
197	WP_031103453.1	hypothetical protein	Streptomyces sp. NRRL S-146	St.sp.	Actinobacteria	Strepromycetales	Act.Stre	148	86%	2e-40	39%
198	WP_059419162.1	hypothetical protein	Streptomyces azureus	St.azur	Actinobacteria	Strepromycetales	Act.Stre	148	85%	2e-40	40%
199	WP_026154655.1	hypothetical protein	Rhizobium leguminosarum	Rh.legu	Proteobacteria	Rhizobiales	Pro.Rhiz	140	87%	4e-37	38%
199	WP_019436414.1	hypothetical protein	Streptomyces sp. AA0539	St.sp.	Actinobacteria	Strepromycetales	Act.Stre	148	85%	2e-40	39%
200	WP_062827035.1	glycosyl hydrolase	Burkholderia sp. CCGE1001	Bu.sp.	Proteobacteria	Burkholderiales	Pro.Burk	140	88%	4e-37	35%
200	SEQ81118.1	Glycosyl hydrolase family 12	Lentzea flaviverrucosa	Le.flav	Actinobacteria	Pseudonocardiaceae	Act.Pseu	148	88%	2e-40	39%
201	WP_062929362.1	hypothetical protein	Streptomyces sp. S10(2016)	St.sp.	Actinobacteria	Strepromycetales	Act.Stre	148	86%	2e-40	39%
202	WP_053668685.1	hypothetical protein	Streptomyces sp. NRRL B-1140	St.sp.	Actinobacteria	Strepromycetales	Act.Stre	148	86%	2e-40	39%
203	SEC19198.1	Glycosyl hydrolase family 12	Streptomyces sp. KS_5	St.sp.	Actinobacteria	Strepromycetales	Act.Stre	147	86%	6e-40	39%
204	WP_030933360.1	hypothetical protein	Streptomyces sp. NRRL B-24720	St.sp.	Actinobacteria	Strepromycetales	Act.Stre	147	87%	6e-40	40%
205	ACR33037.1	sugar hydrolase	Actinoplanes garbadinensis	Ac.garb	Actinobacteria	Micromonosporaceae	Act.Micr	138	80%	6e-37	40%
205	KOX20368.1	hypothetical protein ADK67_30180	Saccharothrix sp. NRRL B-16348	Sa.sp.	Actinobacteria	Pseudonocardiaceae	Act.Pseu	146	91%	6e-40	37%
206	AMD29415.1	putative xyloglucan-specific endo-beta-1,4-glucanase A	Burkholderia sp. CCGE1001	Bu.sp.	Proteobacteria	Burkholderiales	Pro.Burk	140	88%	6e-37	35%
206	SCZ16607.1	Glycosyl hydrolase family 12	Streptomyces sp. 136MFCol5.1	St.sp.	Actinobacteria	Strepromycetales	Act.Stre	147	87%	7e-40	40%
207	KQB78038.1	glycosyl hydrolase	Clostridium butyricum	Cl.buty	Firmicutes	Clostridiales	Fir.Clos	147	86%	7e-40	41%
208	WP_024754495.1	hypothetical protein	Streptomyces exfoliatus	St.exfo	Actinobacteria	Strepromycetales	Act.Stre	147	86%	8e-40	39%
209	WP_070780119.1	glycosyl hydrolase	Clostridium sp. HMSC19A10	Cl.sp.	Firmicutes	Clostridiales	Fir.Clos	147	86%	8e-40	41%
210	WP_003431221.1	MULTISPECIES: hypothetical protein	Clostridium	Cl.	Firmicutes	Clostridiales	Fir.Clos	147	86%	8e-40	41%
211	SEE58414.1	Glycosyl hydrolase family 12	Streptomyces sp. 3213	St.sp.	Actinobacteria	Strepromycetales	Act.Stre	146	86%	9e-40	39%
212	WP_072027548.1	hypothetical protein	Amycolatopsis keratiniphila	Am.kera	Actinobacteria	Amycolatopsis	Act.Amyc	139	83%	7e-37	40%
212	WP_019074788.1	hypothetical protein	Streptomyces hokutonensis	St.hoku	Actinobacteria	Strepromycetales	Act.Stre	146	86%	9e-40	39%
213	WP_052864143.1	hypothetical protein	Streptomyces niger	St.nige	Actinobacteria	Strepromycetales	Act.Stre	146	88%	9e-40	37%
214	WP_006136719.1	MULTISPECIES: hypothetical protein	Streptomyces	St.	Actinobacteria	Strepromycetales	Act.Stre	146	86%	9e-40	41%
215	WP_037092151.1	hypothetical protein	Rhizobium leguminosarum	Rh.legu	Proteobacteria	Rhizobiales	Pro.Rhiz	139	94%	8e-37	38%
215	WP_010044371.1	hypothetical protein	Streptomyces chartreusis	St.char	Actinobacteria	Strepromycetales	Act.Stre	146	86%	9e-40	39%
216	WP_003412040.1	hypothetical protein	Clostridium butyricum	Cl.buty	Firmicutes	Clostridiales	Fir.Clos	147	86%	1e-39	41%
217	SFR80016.1	zinc protease	Mitsuaria sp. PDC51	Mi.sp.	Proteobacteria	Burkholderiales	Pro.Burk	147	86%	1e-39	38%
218	WP_043469525.1	hypothetical protein	Streptomyces fradiae	St.frad	Actinobacteria	Strepromycetales	Act.Stre	146	87%	1e-39	37%
219	WP_063483230.1	hypothetical protein	Streptomyces ambofaciens	St.ambo	Actinobacteria	Strepromycetales	Act.Stre	146	86%	1e-39	39%
220	WP_057748112.1	glycosyl hydrolase	Bradyrhizobium manausense	Br.mana	Proteobacteria	Rhizobiales	Pro.Rhiz	139	85%	1e-36	39%
220	WP_053137876.1	hypothetical protein	Streptomyces ambofaciens	St.ambo	Actinobacteria	Strepromycetales	Act.Stre	146	86%	1e-39	39%
221	WP_043853845.1	glycosyl hydrolase	Clostridium butyricum	Cl.buty	Firmicutes	Clostridiales	Fir.Clos	146	86%	1e-39	41%
222	WP_031023242.1	hypothetical protein	Streptomyces sp. NRRL S-1314	St.sp.	Actinobacteria	Strepromycetales	Act.Stre	146	86%	1e-39	41%
223	WP_046724947.1	hypothetical protein	Streptomyces xiamenensis	St.xiam	Actinobacteria	Strepromycetales	Act.Stre	146	85%	1e-39	38%
224	WP_053719958.1	hypothetical protein	Saccharothrix sp. NRRL B-16348	Sa.sp.	Actinobacteria	Pseudonocardiaceae	Act.Pseu	145	91%	1e-39	37%
225	WP_003993341.1	hypothetical protein	Streptomyces viridochromogenes	St.viri	Actinobacteria	Strepromycetales	Act.Stre	146	86%	1e-39	39%
226	AJT61687.1	glycosyl hydrolase	Sinorhizobium meliloti	Si.meli	Proteobacteria	Rhizobiales	Pro.Rhiz	139	87%	1e-36	38%
226	WP_024491847.1	hypothetical protein	Streptomyces sp. AW19M42	Sa.sp.	Actinobacteria	Strepromycetales	Act.Stre	145	84%	2e-39	43%
227	WP_053746140.1	hypothetical protein	Streptomyces sp. NRRL WC-3618	St.sp.	Actinobacteria	Strepromycetales	Act.Stre	145	86%	2e-39	39%
228	WP_030436826.1	hypothetical protein	Actinoplanes subtropicus	Ac.subt	Actinobacteria	Micromonosporaceae	Act.Micr	145	87%	2e-39	37%
229	WP_043444328.1	hypothetical protein	Streptomyces nodosus	St.nodo	Actinobacteria	Strepromycetales	Act.Stre	145	86%	2e-39	40%
230	WP_054212300.1	hypothetical protein	Actinobacteria bacterium OK074	Ac.bact	Actinobacteria	Actinobacteria	Act.Acti	145	86%	3e-39	37%
231	WP_030231422.1	MULTISPECIES: hypothetical protein	Streptomyces	St.	Actinobacteria	Strepromycetales	Act.Stre	145	86%	3e-39	39%
232	WP_039822064.1	hypothetical protein	Streptomyces xinghaiensis	St.xing	Actinobacteria	Strepromycetales	Act.Stre	145	87%	3e-39	36%
233	KHD14019.1	glycosyl hydrolase	Clostridium butyricum	Cl.buty	Firmicutes	Clostridiales	Fir.Clos	145	86%	3e-39	40%
234	WP_056444105.1	glycosyl hydrolase	Massilia sp. Root335	Ma.sp.	Proteobacteria	Burkholderiales	Pro.Burk	138	83%	2e-36	39%
234	WP_005321035.1	hypothetical protein	Streptomyces pristinaespiralis	St.pris	Actinobacteria	Strepromycetales	Act.Stre	145	87%	4e-39	37%
235	WP_067239196.1	hypothetical protein	Streptomyces longwoodensis	St.long	Actinobacteria	Strepromycetales	Act.Stre	144	86%	4e-39	41%
236	AJK57257.1	hypothetical protein BB31_29280	Amycolatopsis lurida NRRL 2430	Am.luri	Actinobacteria	Amycolatopsis	Act.Amyc	137	83%	2e-36	41%
236	WP_030738220.1	hypothetical protein	Streptomyces sp. NRRL F-2890	St.sp.	Actinobacteria	Strepromycetales	Act.Stre	144	85%	5e-39	37%
237	WP_002581660.1	hypothetical protein	Clostridium butyricum	Cl.buty	Firmicutes	Clostridiales	Fir.Clos	144	86%	6e-39	40%
238	SCK25753.1	Glycosyl hydrolase family 12	Streptomyces	St.	Actinobacteria	Strepromycetales	Act.Stre	144	84%	6e-39	39%
239	WP_059300862.1	hypothetical protein	Streptomyces canus	St.canu	Actinobacteria	Strepromycetales	Act.Stre	144	86%	7e-39	41%
240	SDT58383.1	Glycosyl hydrolase family 12	Actinoplanes derwentensis	Ac.derw	Actinobacteria	Micromonosporaceae	Act.Micr	144	96%	7e-39	35%
241	WP_018310094.1	glycosyl hydrolase	Cupriavidus sp. UYPR2.512	Cu.sp.	Proteobacteria	Burkholderiales	Pro.Burk	138	81%	3e-36	38%
241	WP_033303669.1	hypothetical protein	Streptomyces atroolivaceus	St.atro	Actinobacteria	Strepromycetales	Act.Stre	144	84%	7e-39	39%
242	WP_075124564.1	hypothetical protein	Actinophytocola sp. 11-183	Ac.sp.	Actinobacteria	Pseudonocardiaceae	Act.Pseu	137	87%	3e-36	39%
242	WP_057299259.1	glycosyl hydrolase	Pelomonas sp. Root1217	Pe.sp.	Proteobacteria	Burkholderiales	Pro.Burk	144	96%	8e-39	34%
243	WP_030544462.1	hypothetical protein	Streptomyces albus	St.albu	Actinobacteria	Strepromycetales	Act.Stre	144	85%	9e-39	37%
244	WP_019523324.1	MULTISPECIES: hypothetical protein	Streptomyces	St.	Actinobacteria	Strepromycetales	Act.Stre	144	96%	9e-39	39%
245	WP_033401506.1	hypothetical protein	Actinopolyspora mortivallis	Ac.mort	Actinobacteria	Actinopolyspora	Act.Acti	143	85%	1e-38	38%
246	WP_026192366.1	glycosyl hydrolase	Bradyrhizobium elkanii	Br.elka	Proteobacteria	Rhizobiales	Pro.Rhiz	138	88%	4e-36	39%
246	WP_018552564.1	hypothetical protein	Streptomyces sp. ATexAB-D23	St.sp.	Actinobacteria	Strepromycetales	Act.Stre	143	88%	1e-38	41%
247	WP_030051963.1	hypothetical protein	Streptomyces peruviensis	St.peru	Actinobacteria	Strepromycetales	Act.Stre	143	86%	2e-38	39%
248	WP_028232030.1	glycosyl hydrolase	Paraburkholderia mimosarum	Pa.mimo	Proteobacteria	Burkholderiales	Pro.Burk	144	85%	2e-38	38%
249	WP_057580571.1	hypothetical protein	Streptomyces sp. Root264	St.sp.	Actinobacteria	Strepromycetales	Act.Stre	143	85%	2e-38	40%
250	WP_028215430.1	glycosyl hydrolase	Paraburkholderia mimosarum	Pa.mimo	Proteobacteria	Burkholderiales	Pro.Burk	143	85%	2e-38	38%
